# Supplementary material for: What’s Next for Microalgae Oil? A Scientific Mapping for Saturated Fatty Acids
Source: Foods. 2025 Oct 9;14(19):3451. doi: 10.3390/foods14193451 (PMC12524099; doi:10.3390/foods14193451)
Supplement: Supplementary file 1 [file foods-14-03451-s001.zip]

Archive with 1 entries (1 files):
- foods-3843598-supplementary.xlsx
