# Supplementary material for: What’s Next for Microalgae Oil? A Scientific Mapping for Saturated Fatty Acids
Source: Foods. 2025 Oct 9;14(19):3451. doi: 10.3390/foods14193451 (PMC12524099; doi:10.3390/foods14193451)
Supplement: Supplementary file 1 [file foods-14-03451-s001.zip › foods-3843598-supplementary.xlsx]

## Sheet: Research articles
Title	Authors	Keywords	Year	Source title	Cited by	DOI	Affiliations	Abstracts	Document Type	Publication Stage	Open Access	Source	EID
13C-metabolic flux analysis of lipid accumulation in the green microalgae Tetradesmus obliquus under nitrogen deficiency stress	Li X.; Dong Y.; Chen K.; Perumal A.B.; Zhan Z.; Gouda M.; He Y.	Microalgae |Fatty Acids	2023	Bioresource Technology	1	10.1016/j.biortech.2023.129740	College of Biosystems Engineering and Food Science, Zhejiang University, Hangzhou, 310058, China; Department of Nutrition & Food Science, National Research Centre, Giza, Dokki, 12622, Egypt	Metabolic fluxes (MF) serve as the functional phenotypes of biochemical processes and are crucial to describe the distribution of precursors within metabolic networks. There is a lack of experimental observations for carbon flux towards lipids, which is important for biodiesel generation. Here, the accumulation of lipid, and MF in Tetradesmus obliquus under nitrogen deficiency stress (NF) using a…	Article	Final		Scopus	2-s2.0-85173106406
A cascade extraction of active phycocyanin and fatty acids from Galdieria phlegrea	Imbimbo P.; Romanucci V.; Pollio A.; Fontanarosa C.; Amoresano A.; Zarrelli A.; Olivieri G.; Monti D.M.	Microalgae |Fatty Acids	2019	Applied Microbiology and Biotechnology	18	10.1007/s00253-019-10154-0	Department of Chemical Sciences, University of Naples Federico II, via Cinthia 4, Naples, 80126, Italy; Department of Biology, University of Naples Federico II, via Cinthia 4, Naples, 80126, Italy; Bioprocess Engineering Group, Wageningen University and Research, Droevendaalsesteeg 1, 6700AA, Wageningen, Netherlands	The setup of an economic and sustainable method to increase the production and commercialization of products from microalgae, beyond niche markets, is a challenge. Here, a cascade approach has been designed to optimize the recovery of high valuable bioproducts starting from the wet biomass of Galdieria phlegrea. This unicellular thermo-acidophilic red alga can accumulate high-value compounds and …	Article	Final		Scopus	2-s2.0-85074849856
A comparative study of in vitro gastrointestinal digestion of three strategic edible oils	Chabni A.; Bañares C.; Reglero G.; Torres C.F.	Microalgae |Oil	2022	Journal of Food Science	4	10.1111/1750-3841.16212	Department of Production and Characterization of Novel Foods, Institute of Food Science Research (CIAL, CSIC-UAM), Madrid, Spain; Department of Production and Development of Foods for Health, IMDEA-Food Institute, CEI (UAM-CSIC), Madrid, Spain	Three strategic edible oils, that is, olive oil, microalgae oil, and shea butter, with a significantly different composition of fatty acids (FA), have been studied in a static in vitro digestion model to evaluate the rate of hydrolysis, bioaccessibility, and micellar phases formed in the process. Lipid composition of each phase and how the lipids are distributed in the different phases have been …	Article	Final	All Open Access; Green Open Access; Hybrid Gold Open Access	Scopus	2-s2.0-85134419222
A comprehensive study on enhancement of lipid yield from Tetradesmus obliquus MT188616.1	Roopashri A.N.; Makam R.	Microalgae |Fatty Acids	2022	Korean Journal of Chemical Engineering	3	10.1007/s11814-021-0906-1	Bangalore University - Department of Microbiology and Biotechnology, JB Campus, Karnataka State, Bengaluru, 560056, India; PES University - Centre for Sustainable Green Energy, Department of Biotechnology, 100 Feet Ring Road, BSK 3rd Stage, Karnataka State, Bengaluru, 560085, India	Microalgae are known to produce neutral-lipids such as triacylglycerols (TAGs), a raw material required for biofuel production. The present study aimed to screen the high lipid producing native microalgae strains from freshwater habitats, select appropriate methods to extract lipid from wet algal biomass, and study fatty acid compositions. At first, isolated twenty native strains among them two i…	Article	Final		Scopus	2-s2.0-85122528863
A critical look into different salt removal treatments for the production of high value pigments and fatty acids from marine microalgae Chlorella vulgaris (NIOT-74)	J. T. M.L.; T. P.J.; D. M.P.; Kumar T.S.; Dharani G.	Microalgae |Fatty Acids	2021	Biotechnology Reports	5	10.1016/j.btre.2021.e00627	Marine Biotechnology Division, National Institute of Ocean Technology, (Ministry of Earth Sciences, Government of India), Velachery - Tambaram Main Road, Pallikaranai, Chennai, 600 100, India	The prime challenge in seawater culture of microalgae for high value biomolecules production is presence of salt. Hence, twelve different salt removal treatments were evaluated for their impact on the lutein, total carotenoid, chlorophyll yields and fatty acid profile of marine microalgae Chlorella vulgaris (NIOT-74). The effectiveness of different treatments on salt removal was also visualized w…	Article	Final	All Open Access; Gold Open Access; Green Open Access	Scopus	2-s2.0-85105721957
A kinetic metabolic study of lipid production in Chlorella protothecoides under heterotrophic condition	Ren X.; Deschênes J.-S.; Tremblay R.; Peres S.; Jolicoeur M.	Microalgae | Lipids	2019	Microbial Cell Factories	5	10.1186/s12934-019-1163-4	Colin Ratledge Center for Microbial Lipids, School of Agriculture Engineering and Food Science, Shandong University of Technology, Zibo, China; Research Laboratory in Applied Metabolic Engineering, Department of Chemical Engineering, École Polytechnique de Montreal, Centre-ville Station, P.O. Box 6079, Montreal, H3C 3A7, QC, Canada; Université du Québec À Rimouski, 310 allée des Ursulines, Rimous…	Background: Microalgae have been proposed as potential platform to produce lipid-derived products, such as biofuels. Knowledge on the intracellular carbon flow distribution may identify key metabolic processes during lipid synthesis thus refining culture/genetic strategies to maximize cell lipid productivity. A kinetic metabolic model simulating cell metabolic behavior and lipid production was fi…	Article	Final	All Open Access; Gold Open Access	Scopus	2-s2.0-85068145964
A microalga is better than a commercial lipid emulsion at enhancing live feeds for an ornamental marine fish larva	Basford A.J.; Mos B.; Francis D.S.; Turchini G.M.; White C.A.; Dworjanyn S.	Microalgae |Fatty Acids	2020	Aquaculture	17	10.1016/j.aquaculture.2020.735203	National Marine Science Centre, School of Environment, Science and Engineering, Southern Cross University, Coffs Harbour, 2450, Australia; Darwin Aquaculture Centre, Department of Primary Industry and Resources, Northern Territory Government, Channel Island, 0822, Australia; Deakin University, School of Life and Environmental Sciences, Geelong, 3220, Australia; Oceans and Atmosphere, Food Nutriti…	High mortality during larval rearing is a persistent bottleneck in finfish aquaculture and is often caused by inadequate nutrition. Nutritional deficiencies in live feeds are usually overcome by enrichment with commercial lipid emulsions; however, enriching live feeds using microalgae may be more effective. This study investigated the efficacy of the microalga Proteomonas sulcata as a live feed e…	Article	Final		Scopus	2-s2.0-85081701063
A model-based optimization of microalgal cultivation strategies for lipid production under photoautotrophic condition	Ryu K.H.; Kim B.; Lee J.H.	Microalgae | Lipids	2019	Computers and Chemical Engineering	29	10.1016/j.compchemeng.2018.10.004	Department of Chemical and Biomolecular Engineering, Korea Advanced Institute of Science and Technology, 291, Daehak-ro, Yuseong-gu, Daejeon, 34141, South Korea	Increasing the lipid production rate stands as one of the challenges for achieving economic feasibility of microalgal biorefinery. Various bioreactor operation strategies have been considered for culturing microalgae, including batch, continuous, fed-batch, semi-batch, and two-stage operations. However, since the previous studies used different experimental criteria, it is hard to draw a conclusi…	Article	Final		Scopus	2-s2.0-85055750659
A novel strategy to simultaneously enhance bioaccessible lipids and antioxidants in hetero/mixotrophic Chlorella vulgaris as functional ingredient	Canelli G.; Tevere S.; Jaquenod L.; Dionisi F.; Rohfritsch Z.; Bolten C.J.; Neutsch L.; Mathys A.	Microalgae |Fatty | Acid | Food	2022	Bioresource Technology	13	10.1016/j.biortech.2022.126744	ETH Zürich, Laboratory of Sustainable Food Processing, Schmelzbergstrasse 9, Zürich, 8092, Switzerland; Institute of Chemistry and Biotechnology, ZHAW, Campus Grüental, 8820, Wädenswil, Switzerland; Nestlé Research, Route du Jorat 57, Lausanne, 1000, Switzerland; Nestlé Product Technology Center, Singen, 78224, Germany	Microalgae are a promising source of polyunsaturated fatty acids as well as bioactive antioxidant compounds such as carotenoids, phenolics and tocopherols. However, the accumulation of these biomolecules is often promoted by conflicting growth conditions. In this study, a phased bioprocessing strategy was developed to simultaneously enhance the lipid and antioxidant amounts by tailoring nitrogen …	Article	Final	All Open Access; Green Open Access; Hybrid Gold Open Access	Scopus	2-s2.0-85123631935
A novel sulfur supply strategy for maximizing lipid production in Tribonema minus (Xanthophyceae)	Gao B.; Hong J.; Deng Q.; Han B.; Kong J.; Zhang C.	Microalgae | Lipids	2024	Bioresource Technology	1	10.1016/j.biortech.2023.130205	Department of Ecology, Research Center for Hydrobiology, Jinan University, Guangzhou, 510632, China	Tribonema minus, a promising filamentous oleaginous microalga, was cultured under different nutrient concentrations and different culture modes (fed-batch culture, two-step culture) to study the method of rapid regulation of its lipid metabolism. In contrast to many other oleaginous microalgae, T. minus did not show that nitrogen stress promoted lipid accumulation; however, sulfur deficiency prom…	Article	Final		Scopus	2-s2.0-85182818530
A novel two-stage culture strategy used to cultivate Chlorella vulgaris for increasing the lipid productivity	Hu X.; Liu B.; Deng Y.; Bao X.; Yang A.; Zhou J.	Microalgae | Lipids	2019	Separation and Purification Technology	19	10.1016/j.seppur.2018.10.056	College of Resource and Environmental Engineering, Guizhou University, Guiyang, 550025, China; Department of Electrical Engineering, The Hong Kong Polytechnic University, Hung Hom, Kowloon, Hong Kong; Key Laboratory of Industrial Ecology and Environmental Engineering, Ministry of Education, School of Environmental Science and Technology, Dalian University of Technology, Linggong Road 2, Dalian, 1…	A novel two-stage culture strategy was used to cultivate Chlorella vulgaris (ESP-6) for increasing the lipid productivity. In the first stage, ESP-6 was grown in the cathode chamber of Air-lift-type microbial carbon capture cell (ALMCC) to obtain maximum biomass productivity (nutrient-sufficient condition). In the second stage, the culture was transferred into the air-lift-type photobioreactor (A…	Article	Final		Scopus	2-s2.0-85055674893
A REVIEW ON EXTRACTION OF LIPID FROM MICROALGAE USING MICROWAVE-ASSISTED EXTRACTION [Sebuah Ulasan Terhadap Pengekstrakan Lipid Daripada Mikroalga Dengan Pengekstrakan Bantuan Gelombang Mikro]	Hwang T.Y.; Kin C.M.; Shing W.L.; Subramaniam G.	Microalgae | Lipids | Trends	2023	Malaysian Journal of Analytical Sciences	0		Institute of Sustainable Energy, Universiti Tenaga Nasional, Selangor, Kajang, 43000, Malaysia; Faculty of Health and Life Science, INTI International University, Negeri Sembilan, Nilai, 71800, Malaysia	Microalgae are regarded as suitable feedstock for biofuel due to their high growth rate and substantial lipid content Furthermore, the physiological functions of microalgal lipids contribute to their effectiveness as bioactive compounds with economic value particularly in pharmaceutical and health supplement industries. Extracting the stored lipid from microalgae is a major challenge for industri…	Article	Final		Scopus	2-s2.0-85159084042
Advanced extraction of lipids with DHA from Isochrysis galbana with enzymatic pre-treatment combined with pressurized liquids and ultrasound assisted extractions	Señoráns M.; Castejón N.; Señoráns F.J.	Microalgae |Fatty | Acid | Food	2020	Molecules	24	10.3390/molecules25143310	Healthy-Lipids Group, Sección Departamental de Ciencias de la Alimentación, Faculty of Sciences, Universidad Autónoma de Madrid, Madrid, 28049, Spain	Microalgal biomass is a sustainable and valuable source of lipids with omega-3 fatty acids. The efficient extraction of lipids from microalgae requires fast and alternative extraction methods, frequently combined with biomass pre-treatment by different procedures. In this work, Pressurized liquid extraction (PLE) was optimized and compared with traditional lipid extraction methods, Folch and Blig…	Article	Final	All Open Access; Gold Open Access; Green Open Access	Scopus	2-s2.0-85088682309
Algae and their potential for a future bioeconomy, landless food production, and the socio-economic impact of an algae industry	Ullmann J.; Grimm D.	Microalgae |Oil | Food	2021	Organic Agriculture	55	10.1007/s13165-020-00337-9	Roquette Klötze GmbH & Co. KG, Klötze, Germany; Thuenen-Institute of Organic Farming, Westerau, Germany	Despite being a comparatively new branch of agriculture, algae production is often considered to be a solution to many food security-related problems, such as land scarcity, climate change, inefficient and unsustainable fertilizer usage, as well as associated nutrient leakage and water pollution. Algae can be cultivated independent of arable land and, especially in the case of many microalgae, pr…	Article	Final	All Open Access; Hybrid Gold Open Access	Scopus	2-s2.0-85099762325
Algae as a potential source of protein: A review on cultivation, harvesting, extraction, and applications	Ijaola A.O.; Akamo D.O.; George T.T.; Sengul A.; Adediji M.Y.; Asmatulu E.	Microalgae |Lipids | Food	2024	Algal Research	2	10.1016/j.algal.2023.103329	Department of Mechanical Engineering, Wichita State University, 1845 Fairmount St., Wichita, 67260, KS, United States; The Bredesen Center for Interdisciplinary Research and Graduate Education, University of Tennessee, Knoxville, 37996, TN, United States; Department of Food Science and Technology, Texas A&M University, College Station, 77843, TX, United States; Department of Civil and Environment…	Continuous population growth has increased the demand for food and nutrition, which leads to a decline in agricultural land needed per person to grow crops. Thus, it is essential to find alternative sources to meet nutritional requirements. Algae have become a potential and sustainable alternative source of protein, which has a high nutritional value. Due to their high protein content microalgae …	Article	Final		Scopus	2-s2.0-85178111347
An increase in the membrane lipids recycling by PDAT overexpression stimulates the accumulation of triacylglycerol in Nannochloropsis gaditana	Fattore N.; Bucci F.; Bellan A.; Bossi S.; Maffei M.E.; Morosinotto T.	Microalgae | Lipids	2022	Journal of Biotechnology	4	10.1016/j.jbiotec.2022.07.007	Department of Biology, University of Padova, Via U. Bassi 58/B, Padova, 35121, Italy; Department of Life Sciences and Systems Biology, Innovation Centre, University of Turin, Via Quarello 15/A, Turin, 10135, Italy	Oleaginous microalgae represent potential feedstocks for the sustainable production of lipids thanks to their ability to accumulate triacylglycerols (TAGs). TAG accumulation in several algal species is strongly induced under specific conditions such as nutrient deprivation and high light which, however, also negatively impact growth. Genetic modification of lipogenic pathways can potentially enha…	Article	Final		Scopus	2-s2.0-85135968207
An integrated strategy for nutraceuticals from haematoccus pluvialis: From cultivation to extraction	Mehariya S.; Sharma N.; Iovine A.; Casella P.; Marino T.; Larocca V.; Molino A.; Musmarra D.	Microalgae |Fatty Acids	2020	Antioxidants	22	10.3390/antiox9090825	Department of Engineering, University of Campania “Luigi Vanvitelli”, Real Casa dell’Annunziata, Via Roma 29, Aversa, 81031, CE, Italy; ENEA, Italian National Agency for New Technologies, Energy and Sustainable Economic Development, Department of Sustainability-CR Portici, P. Enrico Fermi, 1, Portici, 80055, NA, Italy; ENEA, Italian National Agency for New Technologies, Energy and Sustainable Eco…	The aim of this study was to develop an effective integrated cultivation system for Haematococcus pluvialis as a source of bioactive compounds such as astaxanthin, lutein, proteins, and fatty acids (FAs). The Chlorophyta H. pluvialis was cultivated in a vertical bubble column photobioreactor (VBC-PBR) under batch mode, allowing switching from green to red phase for astaxanthin induction. The comb…	Article	Final	All Open Access; Gold Open Access; Green Open Access	Scopus	2-s2.0-85090540181
An optimized separation process of microalgal lipidic products by molecular distillation: Techno-economic analysis	Mazzelli A.; Luzzi D.M.; Buonanno G.; Cicci A.; Piemonte V.; Iaquaniello G.	Microalgae |Fatty Acids	2019	Chemical Engineering Science	13	10.1016/j.ces.2019.07.043	BIO-P srl, Via Di Vannina, 88, Rome, 00156, Italy; Dipartimento di Ingegneria Chimica Materiali Ambiente, Università Degli studi di Roma “La Sapienza”, Via Eudossiana 18, Rome, 00184, Italy; Facoltà Dipartimentale di Ingegneria, Università ”Campus Bio-Medico” di Roma, Via Alvaro del Portillo 21, Rome, 00128, Italy	Microalgae are a sustainable rich source of high-added value metabolites, as omega-3 and carotenoids, for their ability to grow and accumulate these compounds also in wastewaters or in seawaters. Molecular distillation is a valid techinque respect to conventional distillation for fractionation of these thermosensitive products without affecting their nutritional and biological values. In this wor…	Article	Final		Scopus	2-s2.0-85069649374
Analysis of Phytosterol, Fatty Acid, and Carotenoid Composition of 19 Microalgae and 6 Bivalve Species	Hikihara R.; Yamasaki Y.; Shikata T.; Nakayama N.; Sakamoto S.; Kato S.; Hatate H.; Tanaka R.	Microalgae |Fatty | Acid | Food	2020	Journal of Aquatic Food Product Technology	18	10.1080/10498850.2020.1749744	Department of Marine Biology and Environmental Sciences, Faculty of Agriculture, University of Miyazaki, Miyazaki, Japan; Department of Applied Aquabiology, National Fisheries University, Shimonoseki, Japan; National Research Institute of Fisheries and Environment of Inland Sea, Japan Fisheries Research and Education Agency, Hatsukaichi, Japan; Faculty of Human Development, Kokugakuin University,…	In this study, the functional components of 19 microalgae and 6 bivalve species were investigated in the context of the application in bivalve feeding and human health food. Principal component analysis was performed to detect any association between the functional components and individual microalgal species or taxonomic group. The proportions of the functional components differed depending on t…	Article	Final		Scopus	2-s2.0-85083672018
Analysis of the lipid extraction performance in a cascade process for Scenedesmus almeriensis biorefinery	Papachristou I.; Akaberi S.; Silve A.; Navarro-López E.; Wüstner R.; Leber K.; Nazarova N.; Müller G.; Frey W.	Microalgae | Lipids	2021	Biotechnology for Biofuels	20	10.1186/s13068-020-01870-1	Institute for Pulsed Power and Microwave Technology (IHM), Karlsruhe Institute of Technology (KIT), Hermann-von-Helmholtz-Platz 1, Bldg 630, Eggenstein-Leopoldshafen, 76344, Germany; Department of Chemical Engineering, University of Almería, Almería, 04120, Spain	Background: Microalgae have attracted considerable interest due to their ability to produce a wide range of valuable compounds. Pulsed Electric Fields (PEF) has been demonstrated to effectively disrupt the microalgae cells and facilitate intracellular extraction. To increase the commercial viability of microalgae, the entire biomass should be exploited with different products extracted and valori…	Article	Final	All Open Access; Gold Open Access	Scopus	2-s2.0-85099476965
Annual productivity and lipid composition of native microalgae (Chlorophyta) at a pilot production facility in Southern California	Fields F.J.; Hernandez R.E.; Weilbacher E.; Garcia-Vargas E.; Huynh J.; Thurmond M.; Lund R.; Burkart M.D.; Mayfield S.P.	Microalgae |Fatty | Acid | Food	2021	Algal Research	6	10.1016/j.algal.2021.102307	The California Center for Algae Biotechnology, University of California, San Diego, La Jolla, CA, United States; Division of Biological Sciences, University of California, San Diego, La Jolla, CA, United States; Department of Chemistry & Biochemistry, University of California, San Diego, La Jolla, CA, United States	Microalgae are an efficient platform for the sustainable production of foods, fuels, and bioproducts. Due to the vast natural diversity of microalgae, choosing an ideal species for production can be challenging, and laboratory-derived productivity data may be misleading. In the present study, nine species of green algae (Chlorophyta) were isolated directly from an outdoor pilot production facilit…	Article	Final	All Open Access; Hybrid Gold Open Access	Scopus	2-s2.0-85104927072
Antioxidant properties and lipid composition of selected microalgae	Banskota A.H.; Sperker S.; Stefanova R.; McGinn P.J.; O’Leary S.J.B.	Microalgae |Fatty Acids	2019	Journal of Applied Phycology	88	10.1007/s10811-018-1523-1	Algal Carbon Conversion Flagship Program, Aquatic and Crop Resource Development, National Research Council Canada, 1411 Oxford Street, Halifax, B3H 3Z1, NS, Canada	Marine and freshwater microalgae were evaluated for their antioxidant properties and lipid composition. Both lipophilic (L) and hydrophilic (H) oxygen radical absorbance capacity (ORAC) values were measured. Among the tested microalgae, the marine microalga Nannochloropsis granulata showed the highest total ORAC value at 6948 μmol TE (100 g) −1 , followed by the freshwater species Neochloris oleo…	Article	Final		Scopus	2-s2.0-85047899599
Application of fuzzy modelling and Particle Swarm Optimization to enhance lipid extraction from microalgae	Nassef A.M.; Rezk H.; Abdelkareem M.A.; Alaswad A.; Olabi A.	Microalgae | Lipids	2019	Sustainable Energy Technologies and Assessments	25	10.1016/j.seta.2019.06.003	College of Engineering at Wadi Addawaser, Prince Sattam Bin Abdulaziz University, Saudi Arabia; Computers and Automatic Control Engineering Department, Faculty of Engineering, Tanta University, Egypt; Electrical Engineering Department, Faculty of Engineering, Minia University, Egypt; Dept. of Sustainable and Renewable Energy Engineering, University of Sharjah, P.O. Box 27272, Sharjah, United Arab…	Lipid extraction from microalgae is maximized by defining the optimal operating conditions of the microwave pretreatment method. Using the experimental data, a robust model that describes the lipid extraction is generated using fuzzy logic. Then, the optimal extraction conditions of the lipid are determined using Particle Swarm Optimization (PSO) algorithm. Three different operating parameters in…	Article	Final	All Open Access; Green Open Access	Scopus	2-s2.0-85067880923
Arctic Sea Ice Microalga Chlamydomonas latifrons KNF0041: Identification and Statistical Optimization of Medium for Enhanced Biomass and Omega-3/Omega-6	Chae H.; Kim S.; Choi H.-G.; Kim J.H.; Han S.J.; Kim E.J.	Microalgae |Fatty Acids	2023	Marine Drugs	0	10.3390/md21080454	Division of Life Sciences, Korea Polar Research Institute, Incheon, 21990, South Korea; Department of Polar Sciences, University of Science and Technology, Incheon, 21990, South Korea	Polar microorganisms produce biologically active compounds that enable them to survive in harsh environments. These compounds have potential biomedical applications. The green microalga Chlamydomonas latifrons KNF0041, isolated from Arctic sea ice, has been found to produce polyunsaturated fatty acids (PUFAs), including omega-3 and omega-6, which have antioxidant properties. To improve the biomas…	Article	Final	All Open Access; Gold Open Access; Green Open Access	Scopus	2-s2.0-85168732686
Article optimization and comparison of three cell disruption processes on lipid extraction from microalgae	Quesada-Salas M.C.; Delfau--bonnet G.; Willig G.; Préat N.; Allais F.; Ioannou I.	Microalgae |Fatty Acids	2021	Processes	18	10.3390/pr9020369	URD Industrial Agro-Biotechnologies (ABI), CEBB, AgroParisTech, Pomacle, 51110, France; Chemical and Biochemical Process Engineering Unit, Faculty of Engineering, University of Mons, Mons, 7000, Belgium; Department of Green Chemistry and Technology, Ghent University, Ghent, B-9000, Belgium	This study reports on the optimization of the operating conditions using response surface methodology and a comparative study of three promising technologies of cell disruption (bead mill-ing, microwaves and ultrasound) to increase the lipid extraction from Nannochloropsis oceanica, Nan-nochloropsis gaditana and Tetraselmis suecica. Central composite designs were used for the optimization of ultr…	Article	Final	All Open Access; Gold Open Access	Scopus	2-s2.0-85101823309
Assessment of fatty acids profile and omega-3 polyunsaturated fatty acid production by the oleaginous marine thraustochytrid aurantiochytrium sp. T66 cultivated on volatile fatty acids	Patel A.; Rova U.; Christakopoulos P.; Matsakas L.	Microalgae |Fatty Acids	2020	Biomolecules	24	10.3390/biom10050694	Biochemical Process Engineering, Division of Chemical Engineering, Department of Civil, Environmental, and Natural Resources Engineering, Luleå University of Technology, Luleå, SE-971 87, Sweden	Thraustochytrids are considered natural producers of omega-3 fatty acids as they can synthesize up to 70% docosahexaenoic acids (DHA) of total lipids. However, commercial and sustainable production of microbial DHA is limited by elevated cost of carbon substrates for thraustochytrids cultivation. This problem can be addressed by utilizing low-cost renewable substrates. In the present study, growt…	Article	Final	All Open Access; Gold Open Access	Scopus	2-s2.0-85084276592
Assessment of Lipid Quality in Commercial Omega-3 Supplements Sold in the French Market	Pasini F.; Gómez-Caravaca A.M.; Blasco T.; Cvejić J.; Caboni M.F.; Verardo V.	Microalgae | Oil | Trends	2022	Biomolecules	3	10.3390/biom12101361	Department of Agricultural and Food Sciences, University of Bologna, Piazza Goidanich 60, Cesena, 47521, Italy; Inter-Departmental Centre for Agri-Food Industrial Research (CIRI Agroalimentare), University of Bologna, Via Quinto Bucci 336, Cesena, 47521, Italy; Department of Analytical Chemistry, Faculty of Sciences, University of Granada, Avd. Fuentenueva s/n, Granada, 18071, Spain; Institute of…	Supplementation of omega-3 fatty acids is considered a valuable strategy to supply the low intake of these fatty acids. Thus, the safety of the supplements is an important milestone. Because of that, we analyzed 20 unflavored supplements sold in the French market for fatty acid and triglyceride composition, for EPA and DHA, and for tocol content, as well as for oxidative status. This study found …	Article	Final	All Open Access; Gold Open Access; Green Open Access	Scopus	2-s2.0-85140477209
Benchtop flow NMR spectroscopy as an online device for the in vivo monitoring of lipid accumulation in microalgae	Bouillaud D.; Heredia V.; Castaing-Cordier T.; Drouin D.; Charrier B.; Gonçalves O.; Farjon J.; Giraudeau P.	Microalgae |Fatty | Acid | Food	2019	Algal Research	18	10.1016/j.algal.2019.101624	Université de Nantes, CEISAM, UMR CNRS 6230, BP 92208. 2 rue de la Houssinière, Nantes Cedex 3, 44322, France; Université de Nantes, GEPEA, UMR CNRS 6144, 37 boulevard de l'Université, Saint-Nazaire Cedex, 44600, France; Institut Universitaire de France, 1 rue Descartes, Paris Cedex 05, 75005, France	The sustainable production of lipids by microalgae is widely developed among the bioprocess community targeting various applications such as feed, food, health or bioenergy. The cultivation of microalgae needs dedicated systems with the optimal illumination geometry. Performing non-invasive online analyses on these bioprocesses is limited to few analytical techniques, often based on optical prope…	Article	Final	All Open Access; Hybrid Gold Open Access	Scopus	2-s2.0-85071137436
Beta-glucan production of Phaeodactylum tricornutum, Monodopsis subterranea and Cylindrotheca fusiformis during nitrogen depletion	Frick K.; Ebbing T.; Yeh Y.-C.; Schmid-Staiger U.; Tovar G.E.M.	Microalgae |Fatty | Acid | Food	2023	Journal of Applied Phycology	1	10.1007/s10811-023-03026-8	Institute of Interfacial Process Engineering and Plasma Technology (IGVP), University of Stuttgart, Pfaffenwaldring 31, Stuttgart, 70569, Germany; Fraunhofer Institute for Interfacial Engineering and Biotechnology IGB, Nobelstraße 12, Stuttgart, 70569, Germany	Beta-glucans are polysaccharides that can be used for different applications, for example as an immunomodulator in food or feed or for managing high cholesterol levels. Certain microalgae species use beta-glucans as energy storage, accumulating them during nutrient depletion. In this study, we examined and compared beta-glucan production during nitrogen depletion in three different algae species,…	Article	Final	All Open Access; Hybrid Gold Open Access	Scopus	2-s2.0-85165161532
Bioaccessibility of microalgae-based carotenoids and their association with the lipid matrix	Fernandes A.S.; Nascimento T.C.; Pinheiro P.N.; Vendruscolo R.G.; Wagner R.; de Rosso V.V.; Jacob-Lopes E.; Zepka L.Q.	Microalgae |Fatty | Acid | Food	2021	Food Research International	26	10.1016/j.foodres.2021.110596	Department of Food Technology and Science, Federal University of Santa Maria (UFSM), P.O. Box 5021, Santa Maria, 97105-900, Brazil; Department of Biosciences, Federal University of São Paulo (UNIFESP), Rua Silva Jardim 136, Santos, 11015-020, Brazil	The composition of microalgae can contribute to nutritious and functional diets. Among the functional compounds, carotenoids are in focus since positive effects on human health have been established, which are in turn related to their bioaccessibility. In addition to essential nutrients, our hypothesis was that microalgae biomasses could be used as sources of bioaccessible carotenoids. Thus, this…	Article	Final	All Open Access; Hybrid Gold Open Access	Scopus	2-s2.0-85110347162
Biobased Solvents for Pressurized Liquid Extraction of Nannochloropsis gaditana Omega-3 Lipids	Blanco-Llamero C.; Señoráns F.J.	Microalgae |Oil	2021	Marine Drugs	16	10.3390/MD19020107	Healthy-Lipids Group, Sección Departamental de Ciencias de la Alimentación, Faculty of Sciences, Universidad Autónoma de Madrid, Madrid, 28049, Spain	To develop greener extraction alternatives for microalgae biomass, ultrasound assisted extraction (UAE) and pressurized liquid extraction (PLE) with different biobased solvents were investigated, demonstrating that both techniques are useful alternatives for algal lipid extraction. Specifically, Nannochloropsis gaditana lipids were extracted by UAE and PLE at different temperatures and extraction…	Article	Final	All Open Access; Gold Open Access	Scopus	2-s2.0-85102606494
Biochemical and Nutritional Evaluation of Chlorella and Auxenochlorella Biomasses Relevant for Food Application	Canelli G.; Tarnutzer C.; Carpine R.; Neutsch L.; Bolten C.J.; Dionisi F.; Mathys A.	Microalgae |Fatty | Acid | Food	2020	Frontiers in Nutrition	39	10.3389/fnut.2020.565996	Laboratory of Sustainable Food Processing, ETH Zurich, Swiss Federal Institute of Technology, Zurich, Switzerland; Institute of Chemistry and Biotechnology, ZHAW, Zurich University of Applied Sciences, Wädenswil, Switzerland; Department of Organic Chemistry, University of Zürich, Zurich, Switzerland; Nestlé Research, Lausanne, Switzerland	Microalgae are a source of potentially healthy and sustainable nutrients. However, the bioaccessibility of these nutrients remains uncertain. In this study, we analyzed the biomass composition of five commercial Chlorella and Auxenochlorella strains, and Chlorella vulgaris heterotrophically cultivated in our laboratory. Protein accounted for 65 ± 3% (w w−1) dry matter (DM) in all biomasses, excep…	Article	Final	All Open Access; Gold Open Access; Green Open Access	Scopus	2-s2.0-85092711302
Biochemical composition and bioactive properties of chlorella minutissima (Chm1) as a potential source of chemical compounds for nutritional feed supplement and disease control in aquaculture	Arguelles E.D.L.R.	Microalgae | Lipids	2021	Current Applied Science and Technology	10		Philippine National Collection of Microorganisms, National Institute of Molecular Biology and Biotechnology (BIOTECH), University of the Philippine Los Baños, College, Laguna, Philippines	Microalgae contain high levels of proteins, lipids, carbohydrates and other bioactive metabolites with direct relevance to aquaculture. This investigation was done to assess the bioactive properties and describe the neutraceutical and pharmacological benefits of a green microalga, Chlorella minutissima (Chm1). The alga has a total phenolic content of 30.94±0.06 mg GAE g-1. Relative antioxidant ef…	Article	Final		Scopus	2-s2.0-85089540516
Biochemical composition and fatty acid profile of the marine microalga isochrysis galbana dried with different methods	Shekarabi S.P.H.; Mehrgan M.S.; Razi N.; Sabzi S.	Microalgae |Fatty Acids	2019	Journal of Microbiology, Biotechnology and Food Sciences	18	10.15414/jmbfs.2019/20.9.3.521-524	Department of Fisheries Science, Science and Research Branch, Islamic Azad University, Tehran, Iran	In this paper, the effects of different drying methods on proximate composition, pigment contents, and fatty acids profile of Isochrysis galbana were evaluated. The microalgae biomass was dried by freeze drying (FD), oven drying (OD), spray drying (SPD), and sun drying (SD) methods to identify the best procedure with the lowest negative impacts on the algae nutrient values including pigments, pro…	Article	Final		Scopus	2-s2.0-85083711219
Biochemical profile of Dunaliella isolates from different regions of Iran with a focus on pharmaceutical and nutraceutical potential applications	Araj-Shirvani M.; Honarvar M.; Jahadi M.; Mizani M.	Microalgae |Fatty | Acid | Food	2024	Food Science and Nutrition	0	10.1002/fsn3.4137	Department of Food Science and Technology, Science and Research Branch, Islamic Azad University, Tehran, Iran; Department of Food Science and Technology, Faculty of Agriculture, Isfahan (Khorasgan) Branch, Islamic Azad University, Isfahan, Iran	This study was conducted to evaluate three species of Dunaliella microalgae (Dunaliella salina, Dunaliella viridis, and Dunaliella sp.) indigenous to Iran as new sources of natural chemical and bioactive compounds for exploring pharmaceutical and nutraceutical potential applications. The results showed that the fat, carbohydrate (mono- and di-saccharide), dietary fiber, and protein content of Dun…	Article	Article in press		Scopus	2-s2.0-85190951660
Biomolecule composition and draft genome of a novel, high-lipid producing Scenedesmaceae microalga	Soós V.; Shetty P.; Maróti G.; Incze N.; Badics E.; Bálint P.; Ördög V.; Balázs E.	Microalgae | Lipids	2021	Algal Research	5	10.1016/j.algal.2020.102181	Department of Applied Genomics, Centre for Agricultural Research, 2 Brunszvik str, Martonvásár, 2462, Hungary; Plant Biology Institute of the Biological Research Center, 62 Temesvári krt., Szeged, 6726, Hungary; Seqomics Biotechnology Ltd., 7 Vállalkozók str, Mórahalom, 6782, Hungary; Faculty of Water Sciences, National University of Public Service, 12-14 Bajcsy-Zs. str., Baja, 6050, Hungary; Ins…	Lipid biosynthesis in microalgae can be stimulated by cultivation in low nitrogen medium. MACC-401 was isolated from the soil surface in Tres Marias (MG-Brazil). The strain shows the morphological characteristics of the Scenedesmaceae green algae. The daily biomass and lipid production of MACC-401 is remarkable, 0.36 g L−1 and 110 mg L−1, respectively. Exploration of the genetic background of thi…	Article	Final	All Open Access; Green Open Access; Hybrid Gold Open Access	Scopus	2-s2.0-85099208050
Bioprospecting antibiotic properties in photodynamic therapy of lipids from Codium tomemtosum and Chlorella vulgaris	Bartolomeu M.; Vieira C.; Dias M.; Conde T.; Couto D.; Lopes D.; Neves B.; Melo T.; Rey F.; Alves E.; Silva J.; Abreu H.; Almeida A.; Domingues M.R.	Microalgae | Lipids	2022	Biochimie	1	10.1016/j.biochi.2022.09.012	CESAM - Centre for Environmental and Marine Studies, Department of Biology, University of Aveiro, Santiago University Campus, Aveiro, 3810-193, Portugal; CESAM - Centre for Environmental and Marine Studies, Department of Chemistry, University of Aveiro, Santiago University Campus, Aveiro, 3810-193, Portugal; Mass Spectrometry Centre, LAQV-REQUIMTE, Department of Chemistry, University of Aveiro, S…	The growing resistance from pathogens against antibiotics has increased the research for new compounds and strategies with antibacterial potential. Lipids from algae are emerging as natural and potent bioactive molecules with interesting results regarding the inactivation of bacteria, viruses, and fungi. The combination of algae lipids with innovative strategies, such as antibacterial photodynami…	Article	Final		Scopus	2-s2.0-85139084675
Biorefinery of Dunaliella salina: Sustainable recovery of carotenoids, polar lipids and glycerol	Monte J.; Ribeiro C.; Parreira C.; Costa L.; Brive L.; Casal S.; Brazinha C.; Crespo J.G.	Microalgae | Lipids	2020	Bioresource Technology	61	10.1016/j.biortech.2019.122509	LAQV-REQUIMTE, Chemistry Department, FCT, Universidade Nova de Lisboa, Caparica, 2829 516, Portugal; A4F Algae for Future, Campus do Lumiar, Estrada do Paço do Lumiar, Edif. E, R/C, Lisboa, 1649-038, Portugal; RISE Research Institutes of Sweden, Box 857, SE 402 29, Gothenburg, Sweden; LAQV-REQUIMTE, Chemistry Department, Faculty of Pharmacy, Universidade do Porto, Rua de Jorge Viterbo Ferreira, 2…	Dunaliella salina is well-known for its high content in carotenoids and glycerol. Nevertheless, Dunaliella salina has also a high content in lipids, including polar lipids, which are suitable for nutraceutical/cosmeceutical applications. This work proposes a sustainable process to maximise the potential of Dunaliella salina for the production of distinct fractions of carotenoids, glycerol, polar …	Article	Final		Scopus	2-s2.0-85075977933
Biphasic optimization approach for maximization of lipid production by the microalga Chlorella pyrenoidosa	Sukačová K.; Búzová D.; Červený J.	Microalgae | Lipids	2020	Folia Microbiologica	2	10.1007/s12223-020-00800-w	Global Change Research Institute, Academy of Sciences of the Czech Republic, Bělidla 986/4a, Brno, 603 00, Czech Republic	The aim of the study was to identify the optimum cultivation conditions for the microalgal growth and lipid production of the oleaginous microalga Chlorella pyrenoidosa Chick (IPPAS C2). Moreover, an appropriate NO3− concentration in the cultivation medium for maximized lipid accumulation was determined. The experimental design involved a biphasic cultivation strategy with an initial biomass accu…	Article	Final		Scopus	2-s2.0-85084652548
Boosting algal lipids: Diurnal shifts in temperature exceed the effects of nitrogen limitation	Mattsson L.; Lindehoff E.; Olofsson M.; Legrand C.	Microalgae | Lipids	2019	Engineering Reports	5	10.1002/eng2.12067	Centre for Ecology and Evolution in Microbial model Systems (EEMiS), Department of Biology and Environmental Science (BoM), Linnæus University, Kalmar, Sweden	Algal lipids have been observed to increase during autumn conditions (low light, low mean temperature, and diurnal shift in temperature), in large-scale outdoor photobioreactors. In this paper, we tested the effect of diurnal shifts in temperature (DS) and nitrogen (N) limitation on algal BODIPY lipid fluorescence cell−1 (BPF). We show that DS increased BPF in algal biomass up to 28% more compare…	Article	Final	All Open Access; Gold Open Access	Scopus	2-s2.0-85094556076
Changes in biomass, photosynthetic efficiency, and total lipid content of Nannochloropsis oculata in response to metabolic intermediates and antioxidant	Cheng J.; Fan W.; Zheng L.	Microalgae | Lipids | Trends	2023	Biomass Conversion and Biorefinery	3	10.1007/s13399-021-01485-y	State Key Laboratory of Marine Environmental Science, College of Ocean and Earth Sciences, Xiamen University, Xiamen, 361102, China; Shenzhen Institute of Synthetic Biology, Shenzhen Institutes of Advanced Technology, Chinese Academy of Sciences, Shenzhen, 518055, China	To study the effects of exogenous metabolic intermediates and antioxidant on Nannochloropsis oculata microalgae strain, the growth performance, biomass productivity, photosynthetic efficiency, and total lipid content were investigated by lab-scale cultivation experiments. Specifically, N. oculata was cultured in f/2 medium supplemented with different concentrations of citric acid or malic acid (0…	Article	Final		Scopus	2-s2.0-85104078949
Characterization of four untapped microalgae for the production of lipids and carotenoids	Gong Y.; Huang J.	Microalgae |Fatty Acids	2020	Algal Research	24	10.1016/j.algal.2020.101897	Key Laboratory of Economic Plants and Biotechnology, Yunnan Key Laboratory for Wild Plant Resources, Kunming Institute of Botany, Chinese Academy of Sciences, Kunming, 650201, China; University of Chinese Academy of Sciences, Beijing, 100049, China	Microalgae have potential for eco-friendly chemicals, however, only a few of them have been exploited. This study investigated four new microalgae on their growth and production of fatty acids and carotenoids grown photoautotrophically, heterotrophically, or mixotrophically using improved techniques to monitor glucose metabolism, carotenoid and lipid formation. Depending on trophic modes, the mic…	Article	Final		Scopus	2-s2.0-85085565317
Characterization of Neutral Lipids of the Oleaginous Alga Micractinum inermum	Banskota A.H.; Hui J.P.M.; Jones A.; McGinn P.J.	Microalgae |Fatty Acids	2024	Molecules	0	10.3390/molecules29020359	Aquatic and Crop Resource Development Research Centre, National Research Council Canada, 1411 Oxford Street, Halifax, B3H 3Z1, NS, Canada	An oleaginous microalga Micractinum inermum isolated from Mariana Lake, AB, Canada was cultured in a 1000 L photobioreactor with an f/2 medium to study its lipid content and neutral lipid profile. Algal biomass was collected at the stationary phase contained a significant amount of lipids (44.2%), as determined by Folch’s method. The lipid was fractionated into neutral lipid, glycolipid and phosp…	Article	Final	All Open Access; Gold Open Access; Green Open Access	Scopus	2-s2.0-85183237838
Chemical characterization and nutritional evaluation of microalgal biomass from large-scale production: a comparative study of five species	Di Lena G.; Casini I.; Lucarini M.; Sanchez del Pulgar J.; Aguzzi A.; Caproni R.; Gabrielli P.; Lombardi-Boccia G.	Microalgae |Fatty | Acid | Food	2020	European Food Research and Technology	22	10.1007/s00217-019-03346-5	CREA-Research Centre for Food and Nutrition, Via Ardeatina 546, Rome, 00178, Italy	Biomass from five microalgal species, Porphyridium cruentum, Isochrysis galbana, Phaeodactylum tricornutum, Tetraselmis suecica and Nannochloropsis gaditana, produced at an industrial plant in outdoor photobioreactors, was studied with the aim to evaluate their suitability to the food and nutraceutical sectors. Microalgal biomass was analyzed for proximates, nonprotein nitrogen, energy, fatty aci…	Article	Final		Scopus	2-s2.0-85070932345
Chemical composition of selected marine microalgae, with emphasis on lipid and carbohydrate production for potential use as feed resources	Reitan K.I.; Øie G.; Jørgensen H.; Wang X.	Microalgae |Fatty Acids	2021	Journal of Applied Phycology	13	10.1007/s10811-021-02586-x	Department of Biology, Norwegian University of Science and Technology (NTNU), Trondheim, N-7491, Norway; SINTEF Oceans, Trondheim, N-7465, Norway; BIOMAR, Havnegata 9, Pirsenteret, Trondheim, N-7010, Norway; Nofima AS, Tromsø, N-9291, Norway	Marine microalgae are a promising sustainable source of lipids, omega-3 fatty acids, and carbohydrates. Selected microalgae species belonging to the Bacillariophyceae, Haptophyceae, Eustigmatophyceae, and Prasinophyceae were characterised for cellular content of carbon and nitrogen, and for production yields of lipids, fatty acids, total carbohydrates, and β-glucans. Carbon and nitrogen content s…	Article	Final	All Open Access; Hybrid Gold Open Access	Scopus	2-s2.0-85114840871
Chlamydomonas agloeformis from the Ecuadorian Highlands: Nutrients and Bioactive Compounds Profiling and In Vitro Antioxidant Activity	Grande T.; Vornoli A.; Lubrano V.; Vizzarri F.; Raffaelli A.; Gabriele M.; Novoa J.; Sandoval C.; Longo V.; Echeverria M.C.; Pozzo L.	Microalgae |Fatty | Acid | Food	2023	Foods	0	10.3390/foods12173147	Institute of Agricultural Biology and Biotechnology, National Research Council (IBBA-CNR), Via Moruzzi 1, Pisa, 56124, Italy; Department of Experimental and Clinical Biomedical Sciences “Mario Serio”, University of Florence, Viale Morgagni 50, Florence, 50134, Italy; Fondazione G. Monasterio, CNR/Regione Toscana, Pisa, 56124, Italy; National Agricultural and Food Centre Nitra, Hlohovecká 2, Lužia…	Green microalgae are single-celled eukaryotic organisms that, in recent years, are becoming increasingly important in the nutraceutical, cosmetic, and pharmaceutical fields because of their high content of bioactive compounds. In this study, a particular green microalga was isolated from freshwater highland lakes of Ecuador and morphologically and molecularly identified as Chlamydomonas agloeform…	Article	Final	All Open Access; Gold Open Access; Green Open Access	Scopus	2-s2.0-85170240786
Chlorella vulgaris growth, pigment and lipid accumulation: effect of progressive light and hydrogen peroxide exposure	Cunha A.E.P.; Sátiro J.R.; Escobar B.P.; Simões R.M.S.	Microalgae | Lipids	2023	Journal of Chemical Technology and Biotechnology	3	10.1002/jctb.7256	Department of Chemistry, Unit of Fiber Materials and Environmental Technologies (FibEnTech-UBI), Universidade da Beira Interior, R. Marques de Ávila e Bolama, Covilhã, Portugal; Department of Civil Engineering and Architecture, Unit of Fiber Materials and Environmental Technologies (FibEnTech-UBI), Universidade da Beira Interior, R. Marques de Ávila e Bolama, Covilhã, Portugal	BACKGROUND: Chlorella vulgaris is being explored for several applications such as biodiesel production, nutrient supplementation, animal feed and pharmaceutical products. In this study, the performance of a batch culture under progressive light intensity and the effect of hydrogen peroxide (H2O2) concentration on lipid accumulation were investigated. RESULTS: Under progressive light intensity (60…	Article	Final	All Open Access; Hybrid Gold Open Access	Scopus	2-s2.0-85141464873
Chrysotila pseudoroscoffensis as a source of high-value polar lipids with antioxidant activity: A lipidomic approach	Moreira A.S.P.; Gonçalves J.; Conde T.A.; Couto D.; Melo T.; Maia I.B.; Pereira H.; Silva J.; Domingues M.R.; Nunes C.	Microalgae |Fatty Acids	2022	Algal Research	9	10.1016/j.algal.2022.102756	CICECO - Aveiro Institute of Materials, Department of Chemistry, University of Aveiro, Campus Universitário de Santiago, Aveiro, 3810-193, Portugal; LAQV-REQUIMTE - Associated Laboratory for Green Chemistry of the Network of Chemistry and Technology, Department of Chemistry, University of Aveiro, Campus Universitário de Santiago, Aveiro, 3810-193, Portugal; CICECO - Aveiro Institute of Materials,…	Microalgae are emerging as sustainable sources of a wide range of high-value compounds. However, the knowledge about microalgae polar lipids is still limited, despite their interest due to their chemical diversity and bioactivity. This study shows, for the first time, the polar lipidome of the haptophyte microalga Chrysotila pseudoroscoffensis unveiled by using hydrophilic interaction liquid chro…	Article	Final		Scopus	2-s2.0-85132404383
Cold and dark treatments induce omega-3 fatty acid and carotenoid production in Nannochloropsis oceanica	Chua E.T.; Dal'Molin C.; Thomas-Hall S.; Netzel M.E.; Netzel G.; Schenk P.M.	Microalgae |Fatty Acids	2020	Algal Research	21	10.1016/j.algal.2020.102059	Algae Biotechnology Laboratory, School of Agriculture and Food Sciences, The University of Queensland, St. Lucia, QLD, Australia; Australian Institute for Bioengineering and Nanotechnology, St. Lucia, QLD, Australia; Queensland Alliance for Agriculture and Food Innovation, The University of Queensland, Coopers Plains, QLD, Australia	Nannochloropsis is one of the most-studied microalgae because of its high eicosapentaenoic acid (EPA) content and high-value carotenoids. However, during large-scale farming, decreased EPA productivity of Nannochloropsis oceanica BR2 was observed when cultured during the summer season (≥30 °C). We hypothesized that short low temperature treatments and membrane biosynthesis during reduced light ex…	Article	Final		Scopus	2-s2.0-85089851744
Comparative characterization of three Tetraselmis chui (Chlorophyta) strains as sources of nutraceuticals	Moser G.A.O.; Barrera-Alba J.J.; Ortega M.J.; Alves-de-Souza C.; Bartual A.	Microalgae |Fatty Acids	2022	Journal of Applied Phycology	9	10.1007/s10811-021-02675-x	Laboratório de Ecologia e Cultivo Do Fitoplâncton Marinho, Departamento de Oceanografia Biológica, Faculdade de Oceanografia, Universidade do Estado do Rio de Janeiro, Rua São Francisco Xavier, 524, RJ, Rio de Janeiro, CEP 20550-900, Brazil; Departamento de Ciências do Mar, Instituto do Mar, Universidade Federal de São Paulo, Rua Carvalho de Mendonça, 144. Encruzilhada, SP, Santos, CEP 11070-100,…	Species of the genus Tetraselmis have traditionally been used as a valuable nutritional source in aquaculture for their high fatty acid content (5–10% dry weight). Their use in nutraceutical production for humans is growing worldwide. Among them, Tetraselmis chui is generally reported as rich in polyunsaturated fatty acids (PUFAs), especially eicosapentaenoic acid (EPA) and docosahexaenoic acid (…	Article	Final		Scopus	2-s2.0-85122882550
Comparison of fatty acid composition and positional distribution of microalgae triacylglycerols for human milk fat substitutes	He Y.; Wu T.; Sun H.; Sun P.; Liu B.; Luo M.; Chen F.	Microalgae |Fatty Acids	2019	Algal Research	21	10.1016/j.algal.2018.11.004	Institute for Food & Bioresource Engineering, College of Engineering, Peking University, Beijing, 100871, China; BIC-ESAT, College of Engineering, Peking University, Beijing, 100871, China	Microalgae are renewable and valuable natural sources of triacylglycerol (TAG) for nutritional application or specific purposes. The aim of this study was to evaluate the TAGs produced by twelve microalgae species for production of human milk fat substitutes (HMFs). The investigated species were Chlorella vulgaris (CV-15 and CV-395), Chlorella zofingiensis, Chlorella pyrenoidosa, Scenedesmus sp.,…	Article	Final		Scopus	2-s2.0-85057145846
Comparison of several methods for effective lipid extraction from wet microalgae using green solvents	de Jesus S.S.; Ferreira G.F.; Moreira L.S.; Wolf Maciel M.R.; Maciel Filho R.	Microalgae |Fatty Acids	2019	Renewable Energy	87	10.1016/j.renene.2019.04.168	Laboratory of Optimization, Design and Advanced Control, School of Chemical Engineering, University of Campinas, P.O. 6066, Campinas, Zip: 13083-852, SP, Brazil; Faculty of Pharmacy, Federal University of Rio de Janeiro, Rio de Janeiro, Zip: 21941-170, RJ, Brazil	A comparative study of lipid extraction from microalgae was performed using the Soxhlet, Bligh and Dyer, Folch, and Hara and Radin methods, with the green solvents 2-methyltetrahydrofuran (2-MeTHF)and cyclopentyl methyl ether (CPME), which have also been used in previously published studies. Extractions were performed with the microalgae Chlorella pyrenoidosa at 65.71% moisture. The Bligh and Dye…	Article	Final		Scopus	2-s2.0-85065811890
Comprehensive comparable study of metabolomic and transcriptomic profiling of Isochrysis galbana exposed to high temperature, an important diet microalgal species	Cao J.-Y.; Kong Z.-Y.; Ye M.-W.; Ling T.; Chen K.; Xu J.-L.; Zhou C.-X.; Liao K.; Zhang L.; Yan X.-J.	Microalgae | Lipids	2020	Aquaculture	22	10.1016/j.aquaculture.2020.735034	Key Laboratory of Applied Marine Biotechnology, Ningbo University, Ministry of Education of China, Ningbo, 315211, Zhejiang, China; Collaborative Innovation Center for Zhejiang Marine High-Efficiency and Healthy Aquaculture, Ningbo University, Ningbo, 315211, Zhejiang, China; Fujian Baozhi Aquatic Science and Technology Co. LTD, Zhangzhou, 363503, Fujian, China	Temperature is a crucial environmental factor that affects microalgal growth. However, it remains unclear how microalgae respond to high temperature. In the present study, we investigated the changes in organic acids, total lipids and transcriptomic profiling of Isochrysis galbana, an important diet microalgal species, in response to high temperature. The contents of six organic acids and total l…	Article	Final		Scopus	2-s2.0-85078845764
Comprehensive evaluation of growth characteristics, nitrogen removal capacity, and nutritional properties of three diet microalgae	Zhang L.; Han J.; Ma S.; Zhang Y.; Wang Y.; Xu J.	Microalgae |Fatty Acids	2023	Frontiers in Marine Science	3	10.3389/fmars.2023.1117043	Key Laboratory of Marine Biotechnology of Zhejiang Province, School of Marine Sciences, Ningbo University, Ningbo, China; Ningbo Institute of Oceanography, Ningbo, China; College of Food and Pharmaceutical Sciences, Ningbo University, Ningbo, China	Nitrogen is one of the main pollution sources in aquaculture system. Microalgae are considered as one of the ideal bio-absorbents used in wastewater purification, due to their nitrogen removal capacity and more importantly nutritional value. Nannochloropsis oceanica, Cyclotella atomus, and Conticribra weissflogii are famous as diet microalgae. However, estimation of nitrogen removal capability an…	Article	Final	All Open Access; Gold Open Access	Scopus	2-s2.0-85148427113
Construction of chitosan modified cationic lipid droplet emulsions for high-value microalgae harvesting	Zou X.; Xu K.	Microalgae | Lipids	2024	Journal of Environmental Chemical Engineering	1	10.1016/j.jece.2023.111636	Faculty of Printing, Packaging Engineering and Digital Media Technology, Xi'an University of Technology, Shaanxi, Xi'an, 710048, China; School of Mechanical and Precision Instrument Engineering, Xi'an University of Technology, Xi'an, 710048, China; College of Computer Science and Technology, Xi'an University of Science and Technology, Xi'an, 710054, China	To reduce the risk of microalgae biomass and environmental contamination, a natural cationic lipid droplet emulsion has been constructed for harvesting microalgae. Using three different microalgae strains (Chlorella vulgaris, Scenedesmus quadricauda and Spirulina platensis), the present work studied the influence of lipid droplet dosage, chitosan concentration, pH on harvesting efficiency, and th…	Article	Final		Scopus	2-s2.0-85179135807
Critical assessment of the sulfo-phospho-vanillin method to quantify lipids in freeze-dried microalgae	Farinacci J.; Laurent J.	Microalgae | Lipids	2023	Journal of Applied Phycology	0	10.1007/s10811-023-02930-3	ICube, UMR 7357, ENGEES, CNRS, Université de Strasbourg, 4 Rue Boussingault, Strasbourg, France	The sulfo-phospho-vanillin assay is a well-known method to measure the lipid content of microalgae. Following hydrolysis with sulfuric acid, a pink color develops after the addition of sulfo-phospho-vanillin and the absorbance at 530 nm is measured. As any colorimetric method, several factors might affect results consistency such as reaction time, matrix effects and sample background color. In th…	Article	Final		Scopus	2-s2.0-85149413076
Cross-flow filtration for the recovery of lipids from microalgae aqueous extracts: Membrane selection and performances	Clavijo Rivera E.; Villafaña-López L.; Liu S.; Vinoth Kumar R.; Viau M.; Bourseau P.; Monteux C.; Frappart M.; Couallier E.	Microalgae | Lipids	2020	Process Biochemistry	24	10.1016/j.procbio.2019.10.016	CNRS, GEPEA, Université de Nantes, 37 Boulevard de l'université, BP 406, Saint-Nazaire cedex, 44602, France; CIATEC A.C., Centro de Innovación Aplicada en Tecnologías Competitivas, Omega 201, Col. Industrial Delta, León, 37545, Gto, Mexico; ADEME, 20 avenue du Grésillé, BP90406, Angers cedex 01, 49004, France; INRA, BIA, Rue de la Géraudière, BP 71627, Nantes Cedex 3, 44 316, France; Université d…	The biorefinery of microalgae necessitates innovative choices of soft and energy-efficient processes to guarantee the integrity of fragile molecules and develop eco-friendly production. A wet processing of biomass is proposed, which avoids expensive drying steps. It includes harvesting, cell disruption, and fractionation of the target compounds. Membrane filtration is a promising clean fractionat…	Article	Final	All Open Access; Hybrid Gold Open Access	Scopus	2-s2.0-85076530729
Cultivation of Chlorella vulgaris in mediums with varying nitrogen sources and concentrations to induce the lipid yield	Restiawaty E.; Marwani E.; Steven S.; Mega Rahayu G.; Hanif F.; Prakoso T.	Microalgae |Fatty Acids	2023	Indian Chemical Engineer	7	10.1080/00194506.2022.2164525	Department of Bioenergy Engineering and Chemurgy, Faculty of Industrial Technology, Institut Teknologi Bandung, Bandung, Indonesia; Department of Chemical Engineering, Faculty of Industrial Technology, Institut Teknologi Bandung, Bandung, Indonesia; Biosciences and Biotechnology Research Center, Institut Teknologi Bandung, Bandung, Indonesia; School of Life Sciences and Technology, Institut Tekno…	The development of biofuel production is of high concern since energy and fuels have so far been fulfilled by fossil resources. Microalgae, as green biomass, has the potential to produce biofuel. Nevertheless, many studies still face low lipid yield due to insufficient nutrients in the medium, improper culture techniques, or inaccurate solvent composition used in the lipid extraction process. The…	Article	Final		Scopus	2-s2.0-85147683796
Dark stress for improved lipid quantity and quality in bioprospected acid-tolerant green microalgae	Desjardins S.M.; Laamanen C.A.; Basiliko N.; Senhorinho G.N.A.; Scott J.A.	Microalgae |Fatty Acids	2022	FEMS Microbiology Letters	2	10.1093/femsle/fnac057	School Of Engineering, Laurentian University, 935 Ramsey Lake Rd, Sudbury, P3E 2C6, ON, Canada; Department Of Biology, Laurentian University, 935 Ramsey Lake Rd, Sudbury, P3E 2C6, ON, Canada	The cost of microalgae cultivation is one of the largest limitations to achieving sustainable, large-scale microalgae production of commercially desirable lipids. Utilizing CO2 as a 'free' carbon source from waste industrial flue gas emissions can offer wide-ranging cost savings. However, these gas streams typically create acidic environments, in which most microalgae cannot survive due to the co…	Article	Final		Scopus	2-s2.0-85134427601
Determination of intracellular lipid and main fatty acids of Nannochloropsis oceanica by ATR-FTIR spectroscopy	Zhang D.; Li Q.; Yan C.; Cong W.	Microalgae |Oil	2022	Journal of Applied Phycology	7	10.1007/s10811-021-02607-9	State Key Laboratory of Biochemical Engineering, Institute of Process Engineering, Chinese Academy of Sciences, Beijing, 100190, China; University of Chinese Academy of Sciences, Beijing, 100049, China	Fatty acid profile was one of the important characteristic parameters of edible oil. With the intensification of interest in microalgae as a potential source of edible oil, rapid methods are needed to determine the fatty acid composition of microalgae. Attenuated total reflection-Fourier transform infrared spectroscopy (ATR-FTIR) was applied to determine the lipid and fatty acid contents of Nanno…	Article	Final		Scopus	2-s2.0-85118212239
Development and characterization of a Nannochloropsis mutant with simultaneously enhanced growth and lipid production	Ryu A.J.; Kang N.K.; Jeon S.; Hur D.H.; Lee E.M.; Lee D.Y.; Jeong B.-R.; Chang Y.K.; Jeong K.J.	Microalgae |Fatty Acids	2020	Biotechnology for Biofuels	22	10.1186/s13068-020-01681-4	Department of Chemical and Biomolecular Engineering, Korea Advanced Institute of Science and Technology (KAIST), 291 Daehak-ro, Yuseong-gu, Daejeon, 34141, South Korea; Advanced Biomass RandD Center (ABC), KAIST, 291 Daehak-ro, Yuseong-gu, Daejeon, 34141, South Korea; Department of Agricultural Biotechnology, Seoul National University, Seoul, 08826, South Korea; Institute for the BioCentury, KAIS…	Background: The necessity to develop high lipid-producing microalgae is emphasized for the commercialization of microalgal biomass, which is environmentally friendly and sustainable. Nannochloropsis are one of the best industrial microalgae and have been widely studied for their lipids, including high-value polyunsaturated fatty acids (PUFAs). Many reports on the genetic and biological engineerin…	Article	Final	All Open Access; Gold Open Access; Green Open Access	Scopus	2-s2.0-85081617398
Development of a stable semi-continuous lipid production system of an oleaginous Chlamydomonas sp. mutant using multi-omics profiling	Oyama T.; Kato Y.; Hidese R.; Matsuda M.; Matsutani M.; Watanabe S.; Kondo A.; Hasunuma T.	Microalgae | Lipids	2022	Biotechnology for Biofuels and Bioproducts	1	10.1186/s13068-022-02196-w	Graduate School of Science, Technology and Innovation, Kobe University, 1-1 Rokkodai, Kobe, Nada, 657-8501, Japan; Engineering Biology Research Center, Kobe University, 1-1 Rokkodai, Kobe, Nada, 657-8501, Japan; NODAI Genome Research Center, Tokyo University of Agriculture, 1-1-1 Sakuragaoka, Tokyo, Setagaya, 156-8502, Japan; Department of Bioscience, Tokyo University of Agriculture, 1-1-1 Sakura…	Background: Microalgal lipid production has attracted global attention in next-generation biofuel research. Nitrogen starvation, which drastically suppresses cell growth, is a common and strong trigger for lipid accumulation in microalgae. We previously developed a mutant Chlamydomonas sp. KAC1801, which can accumulate lipids irrespective of the presence or absence of nitrates. This study aimed t…	Article	Final	All Open Access; Gold Open Access	Scopus	2-s2.0-85138194130
Development of a targeted HPLC-ESI-QqQ-MS/MS method for the quantification of sulfolipids from a cyanobacterium, selected leafy vegetables, and a microalgae species	Fischer J.; Treblin M.; Sitz T.; Rohn S.	Microalgae |Fatty | Acid | Food	2021	Analytical and Bioanalytical Chemistry	5	10.1007/s00216-021-03164-3	Hamburg School of Food Science, Institute of Food Chemistry, University of Hamburg, Grindelallee 117, Hamburg, 20146, Germany; Institute for Food and Environmental Research (ILU) e.V., Papendorfer Weg 3, Bad Belzig, 14806, Germany; Department of Food Chemistry and Analysis, Institute of Food Technology and Food Chemistry, Technische Universität Berlin, Gustav-Meyer-Allee 25, Berlin, 13355, Germany	The use of macro- and microalgae, as well as cyanobacteria, becomes increasingly important for human nutrition, even in Western diets. Health effects, positive as well as negative, are believed to result mainly from minor components in the food. In macro- and microalgae as well as in certain cyanobacteria, one class of such minor compounds is sulfolipids, more precisely sulfoquinovosylmonoacylgly…	Article	Final	All Open Access; Green Open Access; Hybrid Gold Open Access	Scopus	2-s2.0-85099916778
Development of cost-effective biotechnology for extracting the total lipids from the biomass of the microalgae chlorella sorokiniana	Kulachinskaya A.Yu.; Politaeva N.A., Politaevana1971@gmail.com; Smyatskaya Yu.A., Makarovayulia169@mail.ru; Tarantseva K.R., Krtar2018@bk.ru; Kudryavtseva T.Yu., Tankud28@mail.ru	Microalgae | Lipids	2020	Ecology and Industry of Russia	0	10.18412/1816-0395-2020-10-38-42	Peter Great St. Petersburg Polytechnic University, St. Petersburg, 195251, Russian Federation; Penza State Technological University, Penza, 440039, Russian Federation	The flow chart of the processes of lipid extraction from the biomass of the microalgae Chlorella sorokiniana is presented. The main equipment for the production of products from the biomass of the microalgae Chlorella sorokiniana was selected, and economic calculations were carried out, which made it possible to draw a conclusion about the amount of costs for the production of lipids from the dry…	Article	Final		Scopus	2-s2.0-85095742484
Development of Lipid Nanoparticles Containing Omega-3-Rich Extract of Microalga Nannochlorpsis gaditana	Blanco-Llamero C.; Galindo-Camacho R.M.; Fonseca J.; Santini A.; Señoráns F.J.; Souto E.B.	Microalgae |Oil	2022	Foods	4	10.3390/foods11233749	Department of Pharmaceutical Technology, Faculty of Pharmacy, University of Porto, Rua de Jorge Viterbo Ferreira, 228, Porto, 4050-313, Portugal; Healthy Lipids Group, Departmental Section of Food Sciences, Faculty of Sciences, Autonomous University of Madrid, Madrid, 28049, Spain; Department of Pharmacy and Pharmaceutical Technology, and Physical Chemistry, Faculty of Pharmacy and Food Sciences,…	Microalgae are described as a new source of a wide range of bioactive compounds with health-promoting properties, such as omega-3 lipids. This biomass product is gaining attention mainly due to its potential to accumulate different compounds depending on the species and environment, and it has been commonly recognized as a valuable nutraceutical alternative to fish and krill oils. In this work, w…	Article	Final	All Open Access; Gold Open Access	Scopus	2-s2.0-85143640170
DIETARY SUPPLEMENTS BASED ON MICROALGAE FOR DIABETICS WITH COVID-19: CHALLENGES AND FUTURE PERSPECTIVES	Mohamed Abdoul-Latif F.; Ainane A.; Houmed Aboubaker I.; Mohamed Ahmed N.; Ainane T.	Microalgae |Lipids | Food |Perspective	2021	Pharmacologyonline	0		Medicinal Research Institute, Center for Research and Study of Djibouti, BP 486, Djibouti; Superior School of Technology of Khenifra (EST-Khenifra), University of Sultan Moulay Slimane, BP 170, Khenifra, 54000, Morocco; Peltier hospital of Djibouti, BP 2123, Djibouti	The nutritional value of microalgae considered a challenge for strengthening the immune system and that comes down to the richness of these biomasses by varied compositions and very abundant in proteins, carbohydrates, lipids, vitamins and oligoelements. This article provides a new avenue for using microalgae as a dietary supplement for diabetic patients during the COVID-19 pandemic, in fact, the…	Article	Final		Scopus	2-s2.0-85122808319
Disintegration of wet microalgae biomass with deep-eutectic-solvent-assisted hydrothermal treatment for sustainable lipid extraction	Huang R.; He Y.; Yao X.; Yu Y.; Song W.; Yang W.; Cheng J.	Microalgae | Lipids	2022	Green Chemistry	18	10.1039/d1gc03849d	Electrical Engineering College, Guizhou University, Guiyang, 550025, China; Department of Life Science and Engineering, Jining University, Jining, 273155, China; State Key Laboratory of Clean Energy Utilization, Zhejiang University, Hangzhou, 310027, China	Deep eutectic solvent (DES) with abundant hydrogen bond acceptors and donors was employed to promote the disintegration of microalgae biomass with hydrothermal treatment (HTT) for green lipid extraction. The lipid extraction efficiency after HTT at 160 °C increased from 19.03% to 95.75% with DES assistance under optimum conditions (DES was prepared at a molar ratio of 1 : 2, DES concentration was…	Article	Final		Scopus	2-s2.0-85125279105
Dissecting Enhanced Carbohydrate and Pigment Productivity in Mutants of Nannochloropsis oculata Using Metabolomics and Lipidomics	Arora N.; Lo E.; Philippidis G.P.	Microalgae | Lipids	2022	Journal of Agricultural and Food Chemistry	7	10.1021/acs.jafc.2c02755	Department of Cell Biology, Microbiology and Molecular Biology, University of South Florida, Tampa, 33620, FL, United States; Department of Chemical, Biological and Materials Engineering, University of South Florida, Tampa, 33620, FL, United States; Patel College of Global Sustainability, University of South Florida, Tampa, 33620, FL, United States	Random mutagenesis is an effective strategy for enhancing cellular traits. In this study, we used the mutagen ethyl methanesulfonate to create fast-growing Nannochloropsis oculata mutants. When cultivated in a photobioreactor with a diel cycle, two mutants exhibited 2.2-fold higher carbohydrate productivity and 3.5-4.0-fold higher pigment productivity than the wild type, while one of them also sh…	Article	Final		Scopus	2-s2.0-85134427154
Dynamics of CO2 consumption, and biomass and lipid carbon production during photobioreactor cultivation of the diatom Cyclotella	Özkan A.	Microalgae | Lipids	2023	Turkish Journal of Botany	0	10.55730/1300-008X.2751	Department of Environmental Engineering, Faculty of Engineering, İzmir Institute of Technology, İzmir, Turkey	Understanding of CO2 delivery and consumption dynamics in algal photobioreactors are critical to unravel microalgae’s full potential for bioproduct generation and carbon capture from flue gas streams. This study aims to expand our current understanding by cultivating the diatom Cyclotella under controlled process conditions of a bubble column photobioreactor and analyzing CO2 consumption dynamics…	Article	Final	All Open Access; Bronze Open Access	Scopus	2-s2.0-85152263621
Effect of different cell disruption methods on lipid yield of Schizochytrium sp.	Hac İsa M.; Metin C.; Ercan E.; Alparslan Y.	Microalgae |Saturated |Oil | Food	2022	JAOCS, Journal of the American Oil Chemists' Society	6	10.1002/aocs.12551	Faculty of Fisheries, Muğla Sıtkı Koçman University, Muğla, Kötekli, Turkey	In this study, it was investigated to increase the lipid yield of the microalgae Schizochytrium sp., by applying different cell disruption methods; acid treatment with HCl, osmotic shock, enzyme applications and ultrasonic homogenizer were combined with the Bligh and Dyer or Soxhlet methods. In the Soxhlet method, the lipid and fatty acid yields decreased due to the inability of the method to bre…	Article	Final	All Open Access; Green Open Access	Scopus	2-s2.0-85118254173
Effect of nitrate and irradiance on fatty acid production in microalgae cultivated for feeding larvae and broodstock conditioning in batch culture [Efectos de nitrato e irradiación en la producción de ácidos grasos en microalgas destinadas a la alimentación de larvas y reproductores, en cultivo experimental cerrado]	González F.; Sáez K.; Vega M.E.; Bizama B.; Becerra J.; Lépez I.; Hernández V.; Silva M.	Microalgae |Fatty | Acid | Food	2019	Revista de Biologia Marina y Oceanografia	2	10.22370/rbmo.2019.54.1.1569	Departamento de Biología Celular, Facultad de Ciencias Biológicas, Universidad de Concepción, casilla 160-C, Concepción, código postal 4089100, Chile; Departamento de Estadística, Facultad de Ciencias Físicas y Matemáticas, Universidad de Concepción, casilla 160-C, Concepción, Chile; Consultoría Ambiental en Empresa Independiente, Chile; Subsecretaría de Pesca y Acuicultura, SUBPESCA, Dirección Z…	The aim of this study was to compare conditions for the production of high levels of PUFA, EPA and DHA in cultured microalgae for larval bivalve feeding stages. It assessed fatty acid composition by gas chromatography for Isochrysis galbana Parke (T-ISO) and 2 species of Chaetoceros, C. gracilis Pantocsek and C. constrictus Gran. Species were studied in batch cultures, at the beginning of station…	Article	Final	All Open Access; Green Open Access; Hybrid Gold Open Access	Scopus	2-s2.0-85069880148
Effect of nitrate feeding strategies on lipid and biomass productivities in fed-batch cultures of Nannochloropsis gaditana	Devasya R.R.P.; Bassi A.S.	Microalgae |Fatty Acids	2021	Biotechnology Progress	7	10.1002/btpr.3120	Department of Chemical and Biochemical Engineering, Western University, London, ON, Canada	Controlled nitrate feeding strategies for fed-batch cultures of microalgae were applied for the enhancement of lipid production and microalgal growth rates. In particular, in this study, the effect of nitrate feeding rates on lipid and biomass productivities in fed-batch cultures of Nannochloropsis gaditana were investigated using three feeding modes (i.e., pulse, continuous, and staged) and unde…	Article	Final		Scopus	2-s2.0-85101235591
Effect of Nitrogen, Salinity, and Light Intensity on the Biomass Composition of Nephroselmis sp.: Optimization of Lipids Accumulation (Including EPA)	Mastropetros S.G.; Tsigkou K.; Cladas Y.; Priya A.K.; Kornaros M.	Microalgae |Fatty | Acid | Food	2023	Marine Drugs	0	10.3390/md21060331	Laboratory of Biochemical Engineering & Environmental Technology (LBEET), Department of Chemical Engineering, University of Patras, Patras, 26504, Greece; Department of Animal Production, Fisheries & Aquaculture, University of Patras, Nea Ktiria, Mesolonghi, 30200, Greece; Department of Chemical Engineering, KPR Institute of Engineering and Technology, Coimbatore, 641407, India; Project Prioritiz…	Microalgal biomass is characterized by high protein, carbohydrates, and lipids concentrations. However, their qualitative and quantitative compositions depend not only on the cultivated species but also on the cultivation conditions. Focusing on the microalgae’s ability to accumulate significant fatty acids (FAs) amounts, they can be valorized either as dietary supplements or for biofuel producti…	Article	Final	All Open Access; Gold Open Access; Green Open Access	Scopus	2-s2.0-85163735115
Effect of Salinity Stress on Lipid Accumulation in Scenedesmus sp. and Chlorella sp.: Feasibility of Stepwise Culturing	Gour R.S.; Garlapati V.K.; Kant A.	Microalgae | Lipids	2020	Current Microbiology	45	10.1007/s00284-019-01860-z	Department of Biotechnology and Bioinformatics, Jaypee University of Information Technology, Waknaghat, Solan, 173234, India	The enhanced lipid accumulation in microalgae is envisioned under special stress conditions with the cost of algal growth, which in turn affects the overall lipid productivity. The selection of suitable stress conditions facilitates better lipid productivity without any harmful effect on microalgae growth and algal biomass production. In the present study, we have attempted to select the best sal…	Article	Final		Scopus	2-s2.0-85077723169
Effects of Acid-fermented Food Wastewater in Microwave-based Direct Lipid Extraction from Wet Microalgae	Kim K.-W.; Jeon H.-J.; Kim J.-H.; Kang K.-H.; Byun I.-G.	Microalgae |Fatty | Acid | Food	2021	Biotechnology and Bioprocess Engineering	4	10.1007/s12257-020-0312-2	School of Civil and Environmental Engineering, Pusan National University, Busan, 46241, South Korea; Institute for Environment and Energy, Pusan National University, Busan, 46241, South Korea	This study examines two methods to enhance the efficiency of microwave (MW)-based lipid extraction from wet microalgae. The first method involved optimizing the MW conditions based on the energy efficiency, moisture contents of microalgae, MW power, and target temperature. The second was the application of food wastewater (FWW) as an ionic material and alternative solvent to increase the energy a…	Article	Final		Scopus	2-s2.0-85121448365
Effects of Dietary Microalgae Supplementation on Mammals’ Production and Health	Al-Mufarji A.; Mohammed A.E.-N.A.; Al-Masruri H.; Al-Zeidi R.	Microalgae |Fatty Acids	2022	Advances in Animal and Veterinary Sciences	6	10.17582/journal.aavs/2022/10.8.1718.1724	Department of Animal and Fish Production, College of Agriculture and Food Sciences, King Faisal University, P.O. Box 400, Al-Hassa, Saudi Arabia; Department of Public Health and Animal Care, College of Veterinary Medicine, King Faisal University, P.O. Box 400, Al-Hassa, Saudi Arabia; Department of Diseases, College of Veterinary Medicine, King Faisal University, P.O. Box 400, Al-Hassa, Saudi Arab…	Nutritional supplements of microalgae in small amounts to humans and animals are considered one of the sources for improving nutritional values throughout the world. The microalgae are classified into four groups: green (Chlorophyceae), blue-green (Cyanophyceae), golden (Chrysophyceae), and diatoms (Bacillariophyceae) algae. Microalgae were given to humans and animals for nutritional and therapeu…	Article	Final	All Open Access; Gold Open Access	Scopus	2-s2.0-85134510110
Effects of Growth Medium Variation on the Nutri-Functional Properties of Microalgae Used for the Enrichment of Ricotta	Khemiri S.; Bouchech I.; Berrejeb N.; Mejri M.; Smaali I.; Khelifi N.	Microalgae |Fatty | Acid | Food	2022	Food Technology and Biotechnology	7	10.17113/ftb.60.01.22.7105	University of Carthage, National Institute of Applied sciences and Technology (INSAT), Laboratory of Protein Engineering and Bioactive Molecules (LR11ES24), BP 676, Cedex, Tunis, 1080, Tunisia; University of Carthage, Higher Institute of Fisheries and Aquaculture, BP 15, Errimel, Bizerte, 7080, Tunisia; University of Jendouba, Higher Institute of Biotechnology of Beja, Avenue Habib Bourguiba 9000…	Research background. Microalgae represent an emergent sustainable source of bioac-tive compounds such as antioxidants, vitamins, minerals and polyunsaturated fatty acids that can ameliorate the nutritional characteristics of foods. The biochemical composition of microalgae could be modulated by varying the culture conditions to enhance the accumulation of biomolecules of interest. The aim of this…	Article	Final	All Open Access; Gold Open Access; Green Open Access	Scopus	2-s2.0-85128525959
Effects of Potassium Chloride-Induced Stress on the Carotenoids Canthaxanthin, Astaxanthin, and Lipid Accumulations in the Green Chlorococcal Microalga Strain TISTR 9500	Janchot K.; Rauytanapanit M.; Honda M.; Hibino T.; Sirisattha S.; Praneenararat T.; Kageyama H.; Waditee-Sirisattha R.	Microalgae |Fatty | Acid | Food	2019	Journal of Eukaryotic Microbiology	28	10.1111/jeu.12726	Department of Microbiology, Faculty of Science, Chulalongkorn University, Pathumwan, Bangkok, 10330, Thailand; The Chemical Approaches for Food Applications Research Group, Faculty of Science, Chulalongkorn University, Pathumwan, Bangkok, 10330, Thailand; Department of Chemistry, Faculty of Science, Chulalongkorn University, Pathumwan, Bangkok, 10330, Thailand; Department of Chemistry, Faculty of…	Microalgae are a diverse group of photosynthetic eukaryotic organisms that are widely distributed globally. They are prolific sources of highly valuable compounds with fascinating chemical structures. Due to their balanced nutritional compositions and health benefits, they are increasingly being used as functional food ingredients. Carotenoid-based pigments and polyunsaturated fatty acids (PUFAs)…	Article	Final		Scopus	2-s2.0-85063267165
Effects of Structural and Compositional Changes of Nanochloropsis oceania after Enzyme Treatment on EPA-Rich Lipids Extraction	Zhao K.; Zhang M.; Tian H.; Lei F.; He D.; Zheng J.; Zhang L.	Microalgae |Fatty | Acid | Food	2022	Marine Drugs	6	10.3390/md20030160	School of Food Science and Engineering, Wuhan Polytechnic University, Wuhan, 430023, China; Grain and Oil Resources Comprehensive Exploitation and Engineering Technology Research Center of State of Administration of Grain, Wuhan, 430023, China	Improved methods for the extraction of eicosapentaenoic acid (EPA), an essential and economically important polyunsaturated fatty acid, are urgently required. However, lipid extraction rates using food-grade solvents such as ethanol are usually low. To improve the ethanol-based extraction rate, and to elucidate the relevant mechanisms, we used cellulase and laccase to treat powdered Nannochlorops…	Article	Final	All Open Access; Gold Open Access	Scopus	2-s2.0-85127043574
Effects of sulfur and phosphorus concentration on the lipid accumulation and fatty acid profile in Chlorella vulgaris (Chlorophyta)	Gómez-De la Torre A.E.; Ochoa-Alfaro A.E.; Rocha-Uribe A.; Soria-Guerra R.E.	Microalgae |Oil	2023	Folia Microbiologica	2	10.1007/s12223-022-01029-5	Facultad de Ciencias Químicas, Universidad Autónoma de San Luis Potosí, Av. Dr. Manuel Nava 6, SLP, San Luis Potosí, 78210, Mexico	Nutrient deficiency induces a variety of cellular responses, including an increase in lipid accumulation in microalgae. Nitrogen starvation is the most studied deprivation. Here, we determine the effects of phosphorus and sulfur limitation on lipid accumulation in Chlorella vulgaris. A set of 9 experiments were performed, varying the initial concentration of these nutrients (set to 0, 50, and 100…	Article	Final		Scopus	2-s2.0-85145867716
Enhanced biomass production and fatty acid accumulation in Scenedesmus sp. LX1 treated with 6-benzylaminopurine	Dao G.-H.; Wang X.-X.; Zhang T.-Y.; Wu G.-X.; Zhan X.-M.; Hu H.-Y.	Microalgae |Fatty Acids	2019	Algal Research	5	10.1016/j.algal.2019.101714	Environmental Simulation and Pollution Control State Key Joint Laboratory, State Environmental Protection Key Laboratory of Microorganism Application and Risk Control (SMARC), School of Environment, Tsinghua University, Beijing, 100084, China; Key Laboratory of Microorganism Application and Risk Control (MARC) of Shenzhen, Graduate School at Shenzhen, Tsinghua University, Shenzhen, 518055, Guangd…	Microalgae have great potential for use in the production of valuable products. However, the low productivity of microalgal cultures is a bottleneck that restricts their large-scale application. In this study, the effects of an artificial, synthetic plant growth-promoting substance, 6-benzylaminopurine (6-BA), on the growth characteristics and physiology of Scenedesmus sp. LX1 was investigated. T…	Article	Final		Scopus	2-s2.0-85074520679
Enhanced lipid productivity of Chlamydomonas reinhardtii with combination of NaCl and CaCl2 stresses	Hang L.T.; Mori K.; Tanaka Y.; Morikawa M.; Toyama T.	Microalgae | Lipids	2020	Bioprocess and Biosystems Engineering	32	10.1007/s00449-020-02293-w	Integrated Graduate School of Medicine, Engineering, and Agricultural Sciences, University of Yamanashi, 4-3-11 Takeda, Kofu, 400-8511, Yamanashi, Japan; Graduate Faculty of Interdisciplinary Research, University of Yamanashi, 4-3-11 Takeda, Kofu, 400-8511, Yamanashi, Japan; Division of Biosphere Science, Graduate School of Environmental Science, Hokkaido University, Kita-10 Nishi-5, Kita-ku, Sap…	Salinity (NaCl) stress treatment is a strategy to induce lipid accumulation in microalgae. This study aimed to investigate the effect of a combination of two salts (NaCl/CaCl2) on lipid productivity of Chlamydomonas reinhardtii. C. reinhardtii was cultured in a two-stage culture comprising 9-day active growth in C medium followed by 3-day salt stress in C medium with various concentrations of NaC…	Article	Final		Scopus	2-s2.0-85078834656
Enhanced microalgal growth and lipid accumulation by addition of different nanoparticles under xenon lamp illumination	Ren H.-Y.; Dai Y.-Q.; Kong F.; Xing D.; Zhao L.; Ren N.-Q.; Ma J.; Liu B.-F.	Microalgae | Lipids	2020	Bioresource Technology	76	10.1016/j.biortech.2019.122409	State Key Laboratory of Urban Water Resource and Environment, School of Environment, Harbin Institute of Technology, Harbin, 150090, China	In this study, the growth and lipid accumulation of Scenedesmus sp. using different nanoparticles and light sources were investigated. Xenon lamp can produce a broad illumination spectrum, and exhibited better performance than light-emitting diode. SiC and g-C3N4 nanoparticles improved the biomass and lipid accumulation, whereas TiO2 and TiC nanoparticles had inhibitory influence on microalgae. L…	Article	Final		Scopus	2-s2.0-85075455388
Enhanced Production of Lipid as Biofuel Feedstock from the Marine Diatom Nitzschia sp. by Optimizing Cultural Conditions	Harini A.B.; Rajkumar R.; Takriff M.S.	Microalgae |Fatty Acids	2020	BioResources	4	10.15376/biores.15.4.7532-7550	Department of Environmental Sciences, Bharathiar University, Tamil Nadu, Coimbatore, 641 046, India; Research Centre for Sustainable Process Technology, Faculty of Engineering & Built Environment, University Kebangsaan Malaysia, Selangor, Bangi, 43600, Malaysia	Microalgae were isolated, identified, and cultivated for enhanced biomass production and lipid accumulation. A marine microalgae was isolated from coastal rock pools of Tuticorin, Tamil Nadu, and identified as Nitzschia sp. RRSE2 upon microscopic examination and molecular sequence analysis. The experimental results showed that the maximum growth, biomass, and lipid content were obtained at pH 8 u…	Article	Final	All Open Access; Gold Open Access	Scopus	2-s2.0-85137406440
Enhanced triacylglycerol accumulation in open cultivation of microalgae using an air self-sufficient aerator	Itoh K.; Taguchi S.; Yoshida N.; Yamamoto T.; Maeda K.	Microalgae | Lipids	2022	Bioresource Technology Reports	3	10.1016/j.biteb.2021.100916	Department of Chemical Engineering, University of Hyogo, 2167 Shosha, Himeji-shi, 671-2280, Hyogo-ken, Japan; Aience Co. Ltd., 1-21-7, Edobori, Nishi-ku, Osaka-shi, 550-0002, Osaka-fu, Japan	To improve energy production cost, it is necessary to operate bioreactors at a deeper depth to increase per unit area production; however, self-shading could be an inhibiting factor. Therefore, it is important to employ a variety of agitators so that microalgae in deep regions can be agitated, allowing sufficient aeration. We aimed to evaluate the effectiveness of a self-sufficient aerator in an …	Article	Final	All Open Access; Hybrid Gold Open Access	Scopus	2-s2.0-85121311401
Enhanced yield of Scenedesmus obliquus biomacromolecules through medium optimization and development of microalgae based functional chocolate	Hlaing S.A.A.; Sadiq M.B.; Anal A.K.	Microalgae |Fatty Acids	2020	Journal of Food Science and Technology	15	10.1007/s13197-019-04144-3	Department of Food, Agriculture and Bioresources, Asian Institute of Technology, PO Box 4, Klongluang, 12120, Pathum Thani, Thailand; School of Life Sciences, Forman Christian College (A Chartered University), Lahore, 54600, Pakistan	The freshwater green microalga Scenedesmus obliquus was cultivated to enhance the contents of proteins, carbohydrates and lipids by using Box-Behnken experimental design. S. obliquus was cultured under phototrophic conditions by using Bold’s Basal Medium with different cultivation parameters including pH (7, 8 and 9), salinity (10, 30 and 50 mM), and nitrogen source (0.125, 0.5 and 1 g/L). The hi…	Article	Final	All Open Access; Bronze Open Access; Green Open Access	Scopus	2-s2.0-85074763321
Enhancement of lipid extraction for efficient methyl ester production from Chlamydomonas sp	Sivaramakrishnan R.; Incharoensakdi A.	Microalgae |Oil	2019	Journal of Applied Phycology	11	10.1007/s10811-019-1758-5	Laboratory of Cyanobacterial Biotechnology, Department of Biochemistry, Faculty of Science, Chulalongkorn University, Bangkok, 10330, Thailand	The process development of microalgae oil extraction was optimized in the present study. The ultrasound was used to disrupt the isolated Chlamydomonas sp. cells. Among the various solvents tested, hexane showed the maximum extraction efficiency. Other extraction parameters such as solvent/algae ratio, temperature, and stirring speed were also optimized and found to be 6:1, 55 °C, and 300 rpm resp…	Article	Final		Scopus	2-s2.0-85068439264
Enhancement of lipid production under heterotrophic conditions by overexpression of an endogenous bZIP transcription factor in chlorella sp. HS2	Lee H.; Shin W.-S.; Kim Y.U.; Jeon S.; Kim M.; Kang N.K.; Chang Y.K.	Microalgae |Fatty Acids	2020	Journal of Microbiology and Biotechnology	10	10.4014/JMB.2005.05048	Department of Chemical and Biomolecular Engineering, Korea Advanced Institute of Science and Technology (KAIST), Daejeon, 34141, South Korea; Advanced Biomass R&D Center, Daejeon, 34141, South Korea; Human Convergence Technology Group, Korea Institute of Industrial Technology (KITECH), Ansan, 15629, South Korea; Carl R. Woese Institute for Genomic Biology, University of Illinois at Urbana-Champai…	Transcription factor engineering to regulate multiple genes has shown promise in the field of microalgae genetic engineering. Here, we report the first use of transcription factor engineering in Chlorella sp. HS2, thought to have potential for producing biofuels and bioproducts. We identified seven endogenous bZIP transcription factors in Chlorella sp. HS2 and named them HSbZIP1 through HSbZIP7. …	Article	Final	All Open Access; Bronze Open Access; Green Open Access	Scopus	2-s2.0-85094933039
Enhancement of polyunsaturated fatty acid production under low-temperature stress in Cylindrotheca closterium	Almeyda M.D.; Scodelaro Bilbao P.G.; Popovich C.A.; Constenla D.; Leonardi P.I.	Microalgae |Fatty Acids	2020	Journal of Applied Phycology	17	10.1007/s10811-020-02047-x	Centro de Recursos Naturales Renovables de la Zona Semiárida (CERZOS) (UNS-CONICET) Universidad Nacional del Sur-Consejo Nacional de Investigaciones Científicas y Técnicas, Bahía Blanca, Argentina; Departamento de Biología, Bioquímica y Farmacia, Universidad Nacional del Sur (UNS), Bahía Blanca, Argentina; Centro de Emprendedorismo y Desarrollo Territorial Sostenible (CEDETS) CIC-UPSO, Ciudad de …	Marine microalgae synthetize great amounts of essential metabolites such as fatty acids and amino acids. In addition, their exposure to stress factors can induce the overproduction of these desirable metabolites. Thus, in this work, we assessed the effect of low-temperature stress on lipid production and composition of the diatom Cylindrotheca closterium, in order to evaluate its potential as an …	Article	Final	All Open Access; Green Open Access	Scopus	2-s2.0-85079454299
Enhancing carbohydrate repartitioning into lipid and carotenoid by disruption of microalgae starch debranching enzyme	Kato Y.; Oyama T.; Inokuma K.; Vavricka C.J.; Matsuda M.; Hidese R.; Satoh K.; Oono Y.; Chang J.-S.; Hasunuma T.; Kondo A.	Microalgae | Lipids	2021	Communications Biology	31	10.1038/s42003-021-01976-8	Engineering Biology Research Center, Kobe University, Kobe, Japan; Graduate School of Science, Technology and Innovation, Kobe University, Kobe, Japan; Project “Ion Beam Mutagenesis”, Department of Radiation-Applied Biology Research, Takasaki Advanced Radiation Research Institute, Quantum Beam Science Research Directorate, National Institutes for Quantum and Radiological Science and Technology, T…	Light/dark cycling is an inherent condition of outdoor microalgae cultivation, but is often unfavorable for lipid accumulation. This study aims to identify promising targets for metabolic engineering of improved lipid accumulation under outdoor conditions. Consequently, the lipid-rich mutant Chlamydomonas sp. KOR1 was developed through light/dark-conditioned screening. During dark periods with de…	Article	Final	All Open Access; Gold Open Access; Green Open Access	Scopus	2-s2.0-85104101422
Enhancing lipid production in microalgae Chlorella PY-ZU1 with phosphorus excess and nitrogen starvation under 15% CO2 in a continuous two-step cultivation process	Chu F.; Cheng J.; Zhang X.; Ye Q.; Zhou J.	Microalgae | Lipids	2019	Chemical Engineering Journal	80	10.1016/j.cej.2019.121912	College of Standardization, China Jiliang University, Hangzhou, 310018, China; State Key Laboratory of Clean Energy Utilization, Zhejiang University, Hangzhou, 310027, China	To promote biomass and lipid productivity of microalgae in a continuous two-stage cultivation process with 15% CO2, adequate phosphorus was supplemented in the second stage of cultivation involving nitrogen starvation and stored with regulated existence patterns to improve the metabolic activity of Chlorella PY-ZU1. The results showed that the applied strategy allowed microalgae biomass concentra…	Article	Final		Scopus	2-s2.0-85067189390
Enhancing lipid productivity in Nannochloropsis salina by overexpression of endogenous glycerol-3-phosphate dehydrogenase	Koh H.G.; Chang Y.K.; Kang N.K.	Microalgae |Fatty Acids	2024	Journal of Applied Phycology	1	10.1007/s10811-023-03141-6	Carl R. Woese Institute for Genomic Biology, University of Illinois at Urbana-Champaign, Urbana, 61801, IL, United States; Department of Chemical and Biomolecular Engineering, Korea Advanced Institute of Science and Technology (KAIST), 291 Daehak-ro, Yuseong-gu, Daejeon, 34141, South Korea; Department of Chemical Engineering, College of Engineering, Kyung Hee University, Yongin, 17104, South Korea	Microalgae have emerged as a promising feedstock for the sustainable production of lipid-based products, including biofuels and omega-3 fatty acids, by utilizing CO2 as a carbon source. Glycerol-3-phosphate dehydrogenase (GPDH) is a vital enzyme in microalgal lipid synthesis, converting dihydroxyacetone phosphate into glycerol-3-phosphate, the initial substrate for the Kennedy pathway responsible…	Article	Final		Scopus	2-s2.0-85177457117
Enhancing PUFA-rich polar lipids in Tisochrysis lutea using adaptive laboratory evolution (ALE) with oscillating thermal stress	Gachelin M.; Boutoute M.; Carrier G.; Talec A.; Pruvost E.; Guihéneuf F.; Bernard O.; Sciandra A.	Microalgae |Fatty Acids	2021	Applied Microbiology and Biotechnology	19	10.1007/s00253-020-11000-4	Laboratoire d’Océanographie de Villefranche (LOV, UMR 7093), Sorbonne Universités, CNRS, Station zoologique, 181 Chemin du Lazaret, Villefranche-sur-Mer, 06230, France; Laboratoire Physiologie et Biotechnologie des Algues (PBA), IFREMER, Nantes, France; SAS Inalve, 181 chemin du lazaret, Villefranche-sur-Mer, 06230, France; Biocore, INRIA Sophia Antipolis Méditerranée, Valbonne, France	Abstract: Adaptive laboratory evolution is a powerful tool for microorganism improvement likely to produce enhanced microalgae better tailored to their industrial uses. In this work, 12 wild-type strains of Tisochrysis lutea were co-cultivated under increasing thermal stress for 6 months. Indeed, temperature was oscillating daily between a high and a low temperature, with increasing amplitude alo…	Article	Final	All Open Access; Green Open Access	Scopus	2-s2.0-85096087791
Evaluating a microalga (Schizochytrium sp.) as an alternative to fish oil in fish-free feeds for sablefish (Anoplopoma fimbria)	Neylan K.A.; Johnson R.B.; Barrows F.T.; Marancik D.P.; Hamilton S.L.; Gardner L.D.	Microalgae |Oil	2024	Aquaculture	2	10.1016/j.aquaculture.2023.740000	Moss Landing Marine Laboratories, San José State University, 8272 Moss Landing Rd., Moss Landing, 95039, CA, United States; Environmental and Fisheries Sciences Division, Northwest Fisheries Science Center, National Marine Fisheries Service, 2725 Montlake Blvd. E, Seattle, 98112, WA, United States; Aquatic Feed Technologies, LLC, Bozeman, MT, United States; Department of Pathobiology, School of V…	Alternative feeds are critical for the sustainable expansion of the marine finfish aquaculture industry. The industry uses wild-caught forage fish as a primary ingredient in farmed fish feeds. Alternative ingredients are needed to safeguard fisheries' sustainability and future aquaculture development. While there have been successes in alternative feeds, it is necessary to improve the existing op…	Article	Final	All Open Access; Hybrid Gold Open Access	Scopus	2-s2.0-85170407897
Evaluation of Neochloris oleoabundans as sustainable source of oil-rich biomass	Avila-León I.A.; Matsudo M.C.; Ferreira-Camargo L.S.; Rodrigues-Ract J.N.; Carvalho J.C.M.	Microalgae |Oil	2020	Brazilian Journal of Chemical Engineering	12	10.1007/s43153-020-00011-3	Department of Biochemical and Pharmaceutical Technology, Faculty of Pharmaceutical Sciences, University of São Paulo, Av. Prof. Lineu Prestes 580, Bl. 16, São Paulo, 05508-900, SP, Brazil; Institute of Natural Resources, Federal University of Itajubá, Av. Benedito Pereira dos Santos, 1303, Itajubá, 37500-903, MG, Brazil; Center of Natural and Human Sciences, Federal University of ABC, Av. dos Est…	In microalgae biotechnology, several strategies have been used aiming to increase biomass productivity and oil content, for example, by exploring novel bioreactor design and cultivation techniques. In the present study, the influence of stressing agents (sodium thiosulphate, sodium chloride, and glycerol), under nitrogen starvation, were evaluated for lipid accumulation in Neochloris oleoabundans…	Article	Final		Scopus	2-s2.0-85079767374
Evaluation of Porphyridium purpureum and Nannochloropsis sp. For carbohydrates and lipids production	Oprescu E.E.; Enascuta C.E.; Galan A.M.; Bombos M.; Vasilievici G.; Isopencu G.; Lavric V.; Velea S.	Microalgae | Lipids	2019	Revista de Chimie	0	10.37358/rc.19.9.7539	National Research and Development Institute for Chemistry and Petrochemistry-ICECHIM, 202 Splaiul Independente, Bucharest, 060021, Romania; University Politehnica Bucharest, Faculty of Applied Chemistry and Materials Science, 1-7 Polizu Str., Bucharest, 011061, Romania	This study was aimed to evaluate the growth conditions of Porphyridium purpureum and Nannochloropsis sp. microalgae for carbohydrates and lipids productivity increase. The cultivation experiments for both microalgae strains were done in triplicates using the artificial seawater (ASW) as culture media. The lipids were separated from the algal biomass and the exo-polysaccharides content from the su…	Article	Final	All Open Access; Hybrid Gold Open Access	Scopus	2-s2.0-85074191430
Exogenous ethanol induces cell giantism accompanied by enhanced accumulation of lipid and carbohydrates in Chlorella sorokiniana	Abate R.; Bi Y.; Song G.; Mi W.; Cheng F.; Zhu Y.	Microalgae | Lipids	2024	Journal of Applied Phycology	1	10.1007/s10811-024-03199-w	Key Laboratory of Algal Biology, Institute of Hydrobiology, Chinese Academy of Sciences, Wuhan, 430072, China	Ethanol has been reported as a supplementary substrate for microalgae cultivation, however, information about its effect on the morphology, growth and desired metabolites accumulation of Chlorella sorokiniana is limited. To bridge this gap, the effects of exogenous ethanol on C. sorokiniana was screened by providing 0.00, 0.0025, 0.025, 0.1 and 1% (v/v) ethanol. Results showed ethanol caused mult…	Article	Article in press		Scopus	2-s2.0-85185940108
Exploiting the beneficial properties of microalgae for food and feed use	Koppányné Szabó E.; Takács K.	Microalgae |Fatty | Acid | Food	2021	Elelmiszervizsgalati Kozlemenyek	0	10.52091/EVIK-2021/4-1-ENG	Hungarian University of Agriculture and Life Sciences, Buda Campus, Institute of Food Science and Technology, Food Science Research Group, Hungary	By 2050, 9.8 billion people are projected to live on Earth, which means that we need to double our current food production to keep pace with such a large population increase. In addition, rising greenhouse gas emissions and the associated climate change are placing a significant strain on the planet’s ability to sustain itself. However, in order to increase the quantity of proteins of plant origi…	Article	Final		Scopus	2-s2.0-85140292220
Exploring freshwater microalgal strains for Omega-3 polyunsaturated fatty acids and carotenoids from the Ganges River in India	Chaudhary N.; Singh N.K.	Microalgae |Fatty Acids	2024	Algal Research	0	10.1016/j.algal.2024.103541	Department of Biotechnology, Motilal Nehru National Institute of Technology Allahabad, Prayagraj, 211004, India	Microalgae, increasingly recognized as a cost-effective reservoir of natural compounds. Their extensive application in nutraceuticals, and pharmaceuticals industry are making them mercantile worthy. This study delves into the realm of bioprospecting freshwater microalgae with focus on extracting high-value products, specifically omega-3 polyunsaturated fatty acids and carotenoids. Freshwater-deri…	Article	Final		Scopus	2-s2.0-85192827533
Extracting edible oil from nannochloropsis oculata: A functional food for future	Mohamad N.; Lim J.S.; Idris A.	Microalgae |Oil | Food	2020	Food Science and Technology (United States)	1	10.13189/fst.2020.080302	School of Chemical and Energy Engineering, Faculty of Engineering, Universiti Teknologi Malaysia, UTM, Johor Bahru, Johor, 81310, Malaysia; Process Systems Engineering Centre (PROSPECT), Research Institute of Sustainable Environment (RISE), Universiti Teknologi Malaysia, Johor Bahru, 81310, Malaysia; Institute of Bioproduct Development, Universiti Teknologi Malaysia (UTM), UTM, Johor Bahru, Johor…	Microalga is known to grow at high rates and thrive in the non-arable land. It is also the most favorable feedstock for an affordable and sustainable supply of food and oil which can produce significant oil yield in less area. Its oil is considered as functional oil with great commercial potential, rich in beneficial fatty acids composition. Data from archaeological discoveries indicate that huma…	Article	Final	All Open Access; Gold Open Access	Scopus	2-s2.0-85103886893
Extraction and identification of polar lipids from microalgae nannochloropsis oceanica and desmodesmus asymmetricus [Extração e identificação os lipídios polares das microalgas nannochloropsis oceanica e desmodesmus asymmetricus] [Extracción e identificación de lípidos polares de las microalgas nannochloropsis oceanica y desmodesmus asymmetricus]	Flores-Ramos L.; Ruiz-Soto A.; Oscanoa-Huaynate A.I.; Cervantes-Gallegos M.A.	Microalgae | Lipids	2020	Revista Colombiana de Quimica	1	10.15446/rev.colomb.quim.v49n2.83766	Laboratorio de Análisis Instrumental, Instituto del Mar del Perú, Callao, Peru; Laboratorio de Invernadero y Sala de Procesos, Instituto del Mar del Perú, Callao, Peru	The microalgae polar lipids are of great interest due to their application as novel natural ingredients for the cosmetic, nutritional, and pharmaceutical industry. For this reason, the present work sought to determine the effect of the main factors in the extraction and identification of polar lipids from the microalgae Nannochloropsis oceanica and Desmodesmus asymmetricus, using Box-Behnken resp…	Article	Final	All Open Access; Gold Open Access; Green Open Access	Scopus	2-s2.0-85087935484
Extraction of fucoxanthin, antioxidants and lipid from wet diatom Chaetoceros simplex var. calcitrans by liquefied dimethyl ether	Kanda H.; Zhu L.; Xu B.; Kusumi K.; Wang T.	Microalgae |Fatty | Acid | Food	2024	Arabian Journal of Chemistry	4	10.1016/j.arabjc.2023.105538	Department of Materials Process Engineering, Nagoya University, Chikusa, Nagoya, 464-8603, Japan	The co-production of lipids and high value-added products from microalgae is a key milestone for practical, microalgae-derived food and biofuel production. However, the use of ethanol as a solvent for lipid extraction requires a drying pretreatment to avoid wastewater contamination and large energy consumption during solvent recovery. Previous studies on lipid production have reported liquefied d…	Article	Final	All Open Access; Gold Open Access	Scopus	2-s2.0-85179894011
Extraction of lipids from microalgae using classical and innovative approaches	Zhou J.; Wang M.; Saraiva J.A.; Martins A.P.; Pinto C.A.; Prieto M.A.; Simal-Gandara J.; Cao H.; Xiao J.; Barba F.J.	Microalgae |Oil | Food	2022	Food Chemistry	68	10.1016/j.foodchem.2022.132236	Nutrition and Food Science Area, Preventive Medicine and Public Health, Food Science, Toxicology and Forensic Medicine Department, Faculty of Pharmacy, Universitat de València, Avda. Vicent Andrés Estellés, s/n, 46100 Burjassot, València, Spain; Department of Biotechnology, Institute of Agrochemistry and Food Technology-National Research Council (IATA-CSIC), Agustin Escardino 7, 46980 Paterna, Va…	Microalgae, as a photosynthetic autotrophic organism, contain a variety of bioactive compounds, including lipids, proteins, polysaccharides, which have been applied in food, medicine, and fuel industries, among others. Microalgae are considered a good source of marine lipids due to their high content in unsaturated fatty acid (UFA) and can be used as a supplement/replacement for fish-based oil. T…	Article	Final	All Open Access; Hybrid Gold Open Access	Scopus	2-s2.0-85125403700
Fatty acid and amino acid profile of scenedesmus ecornis and desmodesmus armatus of different cfltfre media	Fakioglu O.; Ozturk F.	Microalgae |Fatty | Acid | Food	2019	Fresenius Environmental Bulletin	1		Ataturk University, Faculty of Fisheries, Department of Basic Sciences, Erzurum, Turkey; Izmir Katip Celebi University, Faculty of Fisheries, Department of Fish Processing Technology, Izmir, Turkey	This study was carried out to determine the chemical composition, amino acid and fatty acid profile of D. armatus and S. ecornis, and to examine the effects of different cultivation mediums (BG11 and WC mediums) on the growth. The polyunsaturated fatty acid (PUFA) were found to be at maximum level both of algae species and were followed by monounsaturated fatty acids (MUFA) in S. ecornis and satu…	Article	Final		Scopus	2-s2.0-85073445581
Fatty acid profile and productivity variation during the growth of Dunaliella sp. under different photon flux densities and glycerol concentrations	de Alva M.S.; Barroso E.N.; Castro E.G.; Albarrán I.G.P.; Barreto Á.; Gaxiola G.	Microalgae |Fatty Acids	2022	Latin American Journal of Aquatic Research	0	10.3856/vol50-issue2-fulltext-2815	Laboratorio de Nutrición, Unidad Multidisciplinaria de Docencia e Investigación del Sisal Facultad de Ciencias, Universidad Nacional Autónoma de México, Yucatán, Mexico; Unidad de Química Sisal, Facultad de Química, Universidad Nacional Autónoma de México Sisal, Yucatán, Mexico; Escuela Nacional de Estudios Superiores Unidad Mérida, Universidad Nacional Autónoma de México Mérida, Yucatán, Mexico;…	Microalgae can accumulate lipids during the stationary growth phase, but little information is available about fatty acid profile changes during this phase to determine the best harvesting time in respect to lipid content. In this study, Dunaliella sp. was cultured in F/2 medium at three different photon flux densities (380, 226 and 8.2 µmol photon m-2 s-1) and three different glycerol concentrat…	Article	Final	All Open Access; Gold Open Access; Green Open Access	Scopus	2-s2.0-85131553992
Fatty acid profiling of new Irish microalgal isolates producing the high-value metabolites EPA and DHA	Archer L.; Mc Gee D.; Paskuliakova A.; McCoy G.R.; Smyth T.; Gillespie E.; Touzet N.	Microalgae |Fatty | Acid | Food	2019	Algal Research	23	10.1016/j.algal.2019.101671	School of Science, Department of Environmental Science, Centre for Environmental Research, Innovation and Sustainability (CERIS), Institute of Technology Sligo, Sligo, Ireland; Bord Iascaigh Mhara, Crofton Road, Dún Laoghaire, Co. Dublin, A96 E5A0, Ireland; School of Science, Department of Health Science and Nutrition, Cellular Health and Toxicology Research Group (CHAT), Institute of Technology …	Microalgae constitute a heterogeneous and diverse group of organisms capable of accumulating high-value products under specific conditions, making them promising organisms for biotechnological applications in the nutraceutical, functional food, animal feed, biofertilisation or biofuel sectors. Recent studies have shown that most regions of the world display low to very low levels of nutritional i…	Article	Final		Scopus	2-s2.0-85074539942
Food grade extraction of Chlorella vulgaris polar lipids: A comparative lipidomic study	Couto D.; Melo T.; Conde T.A.; Moreira A.S.P.; Ferreira P.; Costa M.; Silva J.; Domingues R.; Domingues P.	Microalgae |Fatty | Acid | Food	2022	Food Chemistry	17	10.1016/j.foodchem.2021.131685	Mass Spectrometry Centre, LAQV-REQUIMTE, Department of Chemistry, University of Aveiro, Santiago University Campus, Aveiro, 3810-193, Portugal; CESAM Centre for Environmental and Marine Studies, Department of Chemistry, University of Aveiro, Santiago University Campus, Aveiro, 3810-193, Portugal; CICECO Aveiro Institute of Materials, Department of Chemistry, University of Aveiro, Campus Universit…	Glycolipids and phospholipids are the main reservoirs of omega polyunsaturated fatty acids in microalgae. Their extraction for the food industry requires food grade solvents, however, the use of these solvents is generally associated with low extraction yields. In this study, we evaluated the lipid extraction efficiency of food-grade ethanol, ultrasound-assisted ethanol (UAE) and dichloromethane/…	Article	Final		Scopus	2-s2.0-85120787922
From Feasting to Fasting: The Arginine Pathway as a Metabolic Switch in Nitrogen-Deprived Chlamydomonas reinhardtii	Monteiro L.D.F.R.; Giraldi L.A.; Winck F.V.	Microalgae | Lipids	2023	Cells	1	10.3390/cells12101379	Laboratory of Regulatory Systems Biology, Center for Nuclear Energy in Agriculture, University of São Paulo, Piracicaba, 13416-000, Brazil; Department of Botany, Institute of Biosciences, University of São Paulo, São Paulo, 05508-090, Brazil; Department of Biochemistry, Institute of Chemistry, University of São Paulo, São Paulo, 05508-000, Brazil	The metabolism of the model microalgae Chlamydomonas reinhardtii under nitrogen deprivation is of special interest due to its resulting increment of triacylglycerols (TAGs), that can be applied in biotechnological applications. However, this same condition impairs cell growth, which may limit the microalgae’s large applications. Several studies have identified significant physiological and molecu…	Article	Final	All Open Access; Gold Open Access; Green Open Access	Scopus	2-s2.0-85160676559
Functional properties of bioactive compounds from Spirulina spp.: Current status and future trends	Bortolini D.G.; Maciel G.M.; Fernandes I.D.A.A.; Pedro A.C.; Rubio F.T.V.; Branco I.G.; Haminiuk C.W.I.	Microalgae |Fatty |Acid| Food |Trends	2022	Food Chemistry: Molecular Sciences	39	10.1016/j.fochms.2022.100134	Universidade Federal do Paraná (UFPR), Programa de Pós-Graduação em Engenharia de Alimentos (PPGEAL), Paraná, Curitiba, CEP (81531-980), Brazil; Universidade Tecnológica Federal do Paraná (UTFPR), Departamento Acadêmico de Química e Biologia (DAQBi), Laboratório de Biotecnologia, Paraná, Curitiba, CEP (81280-340), Brazil; Universidade de São Paulo, Escola Politécnica, Department of Chemical Engin…	Functional foods show non-toxic bioactive compounds that offer health benefits beyond their nutritional value and beneficially modulate one or more target functions in the body. In recent decades, there has been an increase in the trend toward consuming foods rich in bioactive compounds, less industrialized, and with functional properties. Spirulina, a cyanobacterium considered blue microalgae, w…	Article	Final	All Open Access; Gold Open Access; Green Open Access	Scopus	2-s2.0-85138365694
Functional triacylglycerols from microalgae and their use in the formulation of functional foods—Review	Jadhav H.B.	Microalgae |Oil | Food |Trends	2024	Food Chemistry Advances	0	10.1016/j.focha.2024.100695	Department of Food Engineering and Technology, Institute of Chemical Technology, Mumbai, 400019, India; PIHM, Unit UMET, INRAE, 369 Rue Jules Guesde 59650, Villeneuve-d'Ascq, 59650, France	Consumers increased demand for food products that promote health has compelled the food processing industry to develop food products that not only satiate hunger but also aid in the prevention of non-communicable diseases. Microalgae have emerged as a potential source of functional components like triacylglycerols containing essential fatty acids that could be used in the formulation of functiona…	Article	Final	All Open Access; Gold Open Access	Scopus	2-s2.0-85190143172
Gibberellin Promotes Cell Growth and Induces Changes in Fatty Acid Biosynthesis and Upregulates Fatty Acid Biosynthetic Genes in Chlorella vulgaris UMT-M1	Jusoh M.; Loh S.H.; Aziz A.; Cha T.S.	Microalgae |Saturated | Oil	2019	Applied Biochemistry and Biotechnology	26	10.1007/s12010-018-02937-4	Institute of Marine Biotechnology, Universiti Malaysia Terengganu, Kuala Terengganu, 21030, Terengganu, Malaysia; School of Fundamental Sciences, Universiti Malaysia Terengganu, Kuala Terengganu, 21030, Terengganu, Malaysia; School of Marine and Environmental Sciences, Universiti Malaysia Terengganu, Kuala Terengganu, 21030, Terengganu, Malaysia	Microalgae lipids and oils are potential candidates for renewable biofuels and nutritional inventions. Recent studies from our lab have shown that two plant hormones, auxin and jasmonic acid, influence microalgae growth and fatty acid accumulation. Therefore, in this study, a high oil-producing strain Chlorella vulgaris UMT-M1 was selected for hormonal study using gibberellin (GA). Exogenous GA3 …	Article	Final		Scopus	2-s2.0-85058131091
Green Compressed Fluid Technologies To Extract Antioxidants and Lipids from Galdieria phlegrea in a Biorefinery Approach	Imbimbo P.; Bueno M.; D'Elia L.; Pollio A.; Ibañez E.; Olivieri G.; Monti D.M.	Microalgae | Lipids	2020	ACS Sustainable Chemistry and Engineering	22	10.1021/acssuschemeng.9b07505	Department of Chemical Sciences, University of Naples Federico II, via Cinthia 4, Naples, 80126, Italy; Laboratory of Foodomics, Institute of Food Science Research, CIAL, CSIC, Nicolás Cabrera 9, Madrid, 28049, Spain; Department of Biology, University of Naples Federico II, via Cinthia 4, Naples, 80126, Italy; Bioprocess Engineering Group, Wageningen University and Research, Droevendaalsesteeg 1,…	A green cascade approach was used to recover phycocyanins, carotenoids and lipids from Galdiera phlegrea. Phycocyanin extraction was performed by high pressure homogenization and purified by ultrafiltration, whereas carotenoids were obtained by a pressurized liquid extraction and lipids by supercritical fluid extraction. The second step of this innovative, green, and cost-effective procedure is a…	Article	Final	All Open Access; Green Open Access	Scopus	2-s2.0-85080980934
Growth and fatty acid distribution over lipid classes in Nannochloropsis oceanica acclimated to different temperatures	Ferrer-Ledo N.; Stegemüller L.; Janssen M.; Wijffels R.H.; Barbosa M.J.	Microalgae |Fatty Acids	2023	Frontiers in Plant Science	6	10.3389/fpls.2023.1078998	Bioprocess Engineering, Wageningen University and Research, Wageningen, Netherlands; Faculty of Biosciences and Aquaculture, Nord University, Bodø, Norway	After light, temperature is the most relevant environmental parameter in outdoors cultivation of microalgae. Suboptimal and supraoptimal temperatures negatively impact growth and photosynthetic performance with a subsequent effect on lipid accumulation. It is generally recognised that lower temperatures trigger an increase in fatty acid desaturation while higher temperatures trigger the opposite …	Article	Final	All Open Access; Gold Open Access	Scopus	2-s2.0-85148579515
Growth Behavior, Biomass Composition and Fatty Acid Methyl Esters (FAMEs) Production Potential of Chlamydomonas reinhardtii, and Chlorella vulgaris Cultures	López-Pacheco I.Y.; Ayala-Moreno V.G.; Mejia-Melara C.A.; Rodríguez-Rodríguez J.; Cuellar-Bermudez S.P.; González-González R.B.; Coronado-Apodaca K.G.; Farfan-Cabrera L.I.; González-Meza G.M.; Iqbal H.M.N.; Parra-Saldívar R.	Microalgae |Oil | Food	2023	Marine Drugs	3	10.3390/md21080450	Tecnologico de Monterrey, School of Engineering and Sciences, Monterrey, 64849, Mexico; Tecnologico de Monterrey, Institute of Advanced Materials for Sustainable Manufacturing, Monterrey, 64849, Mexico; Francisco Morazán Department, Escuela Agrícola Panamericana, Zamorano, Km 30 Carretera de Tegucigalpa a Danlí, Valle del Yeguare, Municipio de San Antonio de Oriente, Tegucigalpa, 11101, Honduras	The production of biomolecules by microalgae has a wide range of applications in the development of various materials and products, such as biodiesel, food supplements, and cosmetics. Microalgae biomass can be produced using waste and in a smaller space than other types of crops (e.g., soja, corn), which shows microalgae’s great potential as a source of biomass. Among the produced biomolecules of…	Article	Final	All Open Access; Gold Open Access; Green Open Access	Scopus	2-s2.0-85169064018
High replacement of fishmeal by Chlorella meal affects intestinal microbiota and the potential metabolic function in largemouth bass (Micropterus salmoides)	Zhang Z.; Xi L.; Liu H.; Jin J.; Yang Y.; Zhu X.; Han D.; Xie S.	Microalgae |Lipids | Food	2022	Frontiers in Microbiology	11	10.3389/fmicb.2022.1016662	State Key Laboratory of Freshwater Ecology and Biotechnology, Institute of Hydrobiology, Chinese Academy of Sciences, Wuhan, China; College of Advanced Agricultural Sciences, University of Chinese Academy of Sciences, Beijing, China; Hubei Engineering Research Center for Aquatic Animal Nutrition and Feed, Wuhan, China; The Innovative Academy of Seed Design, Chinese Academy of Sciences, Wuhan, Chi…	Microalgae have beneficial effects on the performance of fish as additives and they are becoming a promising alternative to fishmeal as macronutrient ingredients. However, the impact on the fish intestinal microbiome and the function, caused by microalgae as protein sources in diets, remains unclear. This study aimed to determine the composition and potential function of the intestinal microbial …	Article	Final	All Open Access; Gold Open Access; Green Open Access	Scopus	2-s2.0-85140056685
Hormesis effect of the herbicide glyphosate on growth and lipid synthesis in the microalga Isochrysis galbana, an object of industrial cultivation	Solomonova E.S.; Shoman N.Y.; Akimov A.I.	Microalgae | Lipids	2024	Aquaculture International	0	10.1007/s10499-024-01512-5	Department of Algae Ecological Physiology, A.O. Kovalevsky Institute of Biology of the Southern Seas of the Russian Academy of Sciences, 2, Nahimov Avе, Sevastopol, Russian Federation	The use of plant growth regulators is a new strategy for the industrial cultivation of microalgae to enhance growth performance and bioproduct synthesis. In the presented study, the changes in growth rate, final abundance, photosynthetic apparatus efficiency, cell metabolic activity and specific lipid content were evaluated in the haptophyte alga Isochrysis galbana in response to exposure to the …	Article	Article in press		Scopus	2-s2.0-85190531421
Hydrogen peroxide and salinity stress act synergistically to enhance lipids production in microalga by regulating reactive oxygen species and calcium	Qiao T.; Zhao Y.; Zhong D.-B.; Yu X.	Microalgae | Lipids	2021	Algal Research	73	10.1016/j.algal.2020.102017	Faculty of Life Science and Technology, Kunming University of Science and Technology, Kunming, 650500, China; Yunnan Yunce Quality Testing Co., Ltd, Kunming, 650217, China	The main purpose of the present study is to evaluate the effects of the combined salt stress and hydrogen peroxide (H2O2) treatment on the accumulation of lipids in Monoraphidium sp. QLY-1. Furthermore, to study the regulatory networks involved in the growth and development of microalgae, the relationships between reactive oxygen species (ROS), Ca2+ and mitogen-activated protein kinase (MAPK) und…	Article	Final		Scopus	2-s2.0-85091498538
Identification and metabolomic analysis of a starch-deficient Crypthecodinium cohnii mutant reveals multiple mechanisms relevant to enhanced growth and lipid accumulation	Lv M.; Wang F.; Zeng L.; Bi Y.; Cui J.; Liu L.; Bi Y.; Chen L.; Zhang W.	Microalgae | Lipids	2020	Algal Research	13	10.1016/j.algal.2020.102001	Laboratory of Synthetic Microbiology, School of Chemical Engineering & Technology, Tianjin University, Tianjin, China; Center for Biosafety Research and Strategy, Tianjin University, Tianjin, China; Frontier Science Center for Synthetic Biology and Key Laboratory of Systems Bioengineering (MOE), School of Chemical Engineering and Technology, Tianjin University, Tianjin, 300350, China; SynBio Rese…	Docosahexaenoic acid (DHA, C22: 6), which can be synthesized by the heterotrophic microalga Crypthecodinium cohnii, has received significant interest recently, due to its important roles in human health. However, the high production cost caused by low productivity and yield is still a major hurdle for industrial production of DHA using C. cohnii. The reduction of starch content has been found to …	Article	Final		Scopus	2-s2.0-85087957968
Identification of Carbohydrates Metabolic Related Enzymes for Lipid Production in Botryococcus sp., a Microalgae Isolated from Taman Negara Endau Rompin	Abba Z.; Fuzi S.F.Z.M.; Matias-Peralta H.M.	Microalgae | Lipids	2023	Borneo Journal of Resource Science and Technology	0	10.33736/bjrst.5080.2023	Department of Technology and Natural Resources, Faculty of Applied Science and Technology, Universiti Tun Hussein Onn Malaysia, High Education Hub Pagoh, KM 1, Johor, Panchor, 84600, Malaysia; Federal College of Education, Adamawa, State, Yola, Nigeria; College of Fisheries-Freshwater Aquaculture Center, Central Luzon State University, Nueva Ecija, Science City of Munoz, 3120, Philippines	Botryococcus is a microalgal genus known for its ability to generate and accumulate substantial amounts of lipids via carbohydrate metabolism. This work determined the metabolic pathways and enzymes involved in carbohydrate metabolism leading to increased synthesis of fat in Botryococcus sp. Relevant intracellular and extracellular metabolites were extracted and quantified using chromatographic a…	Article	Final	All Open Access; Gold Open Access	Scopus	2-s2.0-85164179437
Impact of low-intensity pulsed ultrasound on the growth of Schizochytrium sp. for omega-3 production	Savchenko O.; Xing J.; Burrell M.; Burrell R.; Chen J.	Microalgae |Oil	2021	Biotechnology and Bioengineering	4	10.1002/bit.27572	Department of Biomedical Engineering, University of Alberta, Edmonton, AB, Canada; Department of Electrical and Computer Engineering, University of Alberta, Edmonton, AB, Canada; Future Vision Bio Tec, Edmonton, AB, Canada	Schizochytrium sp. is a microalga that is known for its high content of oils or lipids. It has a high percentage of polyunsaturated fatty acids in the accumulated oil, especially docosahexaenoic acid (DHA). DHA is an important additive for the human diet. Large-scale production of Schizochytrium sp. can serve as an alternative source of DHA for humans as well as for fish feed, decreasing the burd…	Article	Final		Scopus	2-s2.0-85092500298
Implementation of kla-based strategy for scaling up porphyridium purpureum (Red marine microalga) to produce high-value phycoerythrin, fatty acids, and proteins	Rodas-Zuluaga L.I.; Castillo-Zacarías C.; Núñez-Goitia G.; Martínez-Prado M.A.; Rodríguez-Rodríguez J.; López-Pacheco I.Y.; Sosa-Hernández J.E.; Iqbal H.M.N.; Parra-Saldívar R.	Microalgae |Fatty | Acid | Food	2021	Marine Drugs	8	10.3390/md19060290	School of Engineering and Sciences, Tecnologico de Monterrey, Monterrey, 64849, Mexico; Chemical & Biochemical Engineering Department, Tecnológico Nacional de México-Instituto Tecnológico de Durango, Blvd. Felipe Pescador 1830 Ote., Durango, Durango, 34080, Mexico	Porphyridium purpureum is a well-known Rhodophyta that recently has attracted enormous attention because of its capacity to produce many high-value metabolites such as the pigment phycoerythrin and several high-value fatty acids. Phycoerythrin is a fluorescent red protein-pigment commercially relevant with antioxidant, antimicrobial activity, and fluorescent properties. The volumetric mass transf…	Article	Final	All Open Access; Gold Open Access; Green Open Access	Scopus	2-s2.0-85107330423
Improvement in lipid production in Monoraphidium sp. QLY-1 by combining fulvic acid treatment and salinity stress	Li X.; Li X.; Han B.; Zhao Y.; Li T.; Zhao P.; Yu X.	Microalgae | Lipids	2019	Bioresource Technology	35	10.1016/j.biortech.2019.122179	Faculty of Life Science and Technology, Kunming University of Science and Technology, Kunming, 650500, China; The First People's Hospital of Yunnan Province, Kunming, 650032, China	The effects of the combined treatment of fulvic acid (FA) and salinity stress on lipid production in Monoraphidium sp. QLY-1 at multiple levels was investigated in this study. The results indicated that the highest lipid content (59.53%) in QLY-1 was achieved by combining FA treatment and salinity stress. Compared with the control group and FA addition alone, the group treated with both FA and sa…	Article	Final		Scopus	2-s2.0-85073026180
Improvement of Thalassiosira weissflogii as a high valuable nutritional feed	Etesami E.; Jorjani S.; Noroozi M.	Microalgae |Fatty Acids	2022	Iranian Journal of Fisheries Sciences	1	10.22092/ijfs.2022.125835	Department of Biotechnology, Payame Noor Tehran-Shargh University, Faculty of Biological Sciences, Tehran, Iran; Department of Environmental Engineering, Faculty of Biological Sciences, Baharan Higher Education Institute, Gorgan, Iran; Department of Biotechnology, Faculty of Biological Sciences, Alzahra University, Tehran, Iran	Recently, the rising demand for high-quality seafood has created a fresh look at the sustained and adequate aquafeed as a necessity. Considering the potential of microalgae cells, many companies are looking for practical methods to enhance the nutritional content of these microorganisms as valuable aquafeed. In this attempt, Thalassiosira weissflogii isolated from the Caspian Sea and identified w…	Article	Final		Scopus	2-s2.0-85124275191
Improvement of unsaturated fatty acid production from porphyridium cruentum using a two-phase culture system in a photobioreactor with light-emitting diodes (leds)	Kim S.H.; Lee U.H.; Lee S.B.; Jeong G.-T.; Kim S.-K.	Microalgae |Fatty Acids	2021	Journal of Microbiology and Biotechnology	5	10.4014/JMB.2011.11004	School of Marine Fisheries and Life Science, Pukyong National University, Busan, 48513, South Korea	In this study, the culture conditions for Porphyridium cruentum were optimized to obtain the maximum biomass and lipid productions. The eicosapentaenoic acid content was increased by pH optimization. P. cruentum was cultured with modified F/2 medium in 14-L photobioreactors using a two-phase culture system, in which the green (520 nm) and red (625 nm) light-emitting diodes (LEDs) were used during…	Article	Final	All Open Access; Bronze Open Access; Green Open Access	Scopus	2-s2.0-85103608376
Improving lipid productivity by engineering a control-knob gene in the oleaginous microalga Nannochloropsis oceanica	Han X.; Song X.; Li F.; Lu Y.	Microalgae |Oil	2020	Metabolic Engineering Communications	33	10.1016/j.mec.2020.e00142	State Key Laboratory of Marine Resource Utilization in South China Sea, College of Oceanology, Hainan University, Haikou, 570228, Hainan Province, China; Shandong Provincial Key Laboratory of Energy Genetics, CAS Key Laboratory of Biofuels, Qingdao Engineering Laboratory of Single Cell Oil, Shandong Engineering Laboratory of Single Cell Oil, Qingdao Institute of Bioenergy and Bioprocess Technolog…	Nannochloropsis spp. are promising industrial microalgae for scalable oil production and the lipid production can be boosted by nutrient starvation and high irradiance. However, these stimuli halt growth, thereby decreasing overall productivity. In this study, we created transgenic N. oceanica where AtDXS gene encoding 1-deoxy-D-xylulose 5-phosphate synthase (DXS) derived from Arabidopsis thalian…	Article	Final	All Open Access; Gold Open Access; Green Open Access	Scopus	2-s2.0-85091199566
Improving Recovery Process of Omega-3 Fatty Acids from a Native Species of Chlorella vulgaris Using Integrated Method	Arabian D.; Amiri P.	Microalgae |Fatty Acids	2020	Applied Food Biotechnology	2	10.22037/atb.v7i4.29779	University complex of Applied Sciences, Malek Ashtar University of Technology, Isfahan, Iran	Background and Objective: Fish tissue and liver and some microalgae are some of the richest sources of omega-3 (ω3) fatty acids in nature. Annually, more than 4.2 billion tons of algae are cultivated with various goals. Therefore, development of novel ways to extract more ω3 -fatty acids from microalgal tissues is a valuable target. In this study, comparisons were carried out between various meth…	Article	Final		Scopus	2-s2.0-85096341571
Increased lipid synthesis in the culture of Chlorella homosphaera with magnetic fields application	Costa S.S.; Peres B.P.; Machado B.R.; Costa J.A.V.; Santos L.O.	Microalgae | Lipids	2020	Bioresource Technology	24	10.1016/j.biortech.2020.123880	Laboratory of Biotechnology, School of Chemistry and Food, Federal University of Rio Grande, Rio Grande, 96203-900, RS, Brazil; Laboratory of Biochemical Engineering, School of Chemistry and Food, Federal University of Rio Grande, Rio Grande, 96203-900, RS, Brazil	This study aimed to investigate the influence of different intensities (15, 30 and 60 mT) and exposure times (1 h d−1, 24 h d−1) of magnetic fields (MF) on the stimulation of lipid synthesis by the microalga Chlorella homosphaera. The growth and biochemical characterization of protein, carbohydrate and lipid content were determined. Biomass concentration increased by 20.6% (30 mT, 1 h d−1) and 12…	Article	Final	All Open Access; Hybrid Gold Open Access	Scopus	2-s2.0-85088398215
Increased triacylglycerol production in oleaginous microalga Neochloris oleoabundans by overexpression of plastidial lysophosphatidic acid acyltransferase	Chungjatupornchai W.; Areerat K.; Fa-Aroonsawat S.	Microalgae |Oil	2019	Microbial Cell Factories	27	10.1186/s12934-019-1104-2	Institute of Molecular Biosciences, Mahidol University, Salaya Campus, Phutthamonthon, Nakhon Pathom, 73170, Thailand	Background: Microalgae are promising sources of lipid triacylglycerol (TAG) for sustainable production of natural edible oils and biofuels. Nevertheless, products derived from microalgal TAG are not yet economically feasible; increasing TAG content via targeted genetic engineering of genes in TAG biosynthesis pathway are important to achieve economic viability. To increase TAG content, oleaginous…	Article	Final	All Open Access; Gold Open Access; Green Open Access	Scopus	2-s2.0-85062885264
Influence of light intensity and photoperiod on the pigment and, lipid production of Dunaliella tertiolecta and Nannochloropsis oculata under three different culture medium	Minhas A.K.; Gaur S.; Adholeya A.	Microalgae |Fatty Acids	2023	Heliyon	7	10.1016/j.heliyon.2023.e12801	TERI Deakin Nanobiotechnology Centre, The Energy and Resources Institute, New Delhi, India	Microalgal biomass has the ability to store huge amount of triacylglycerides as fatty ester methyl esters (FAME) and carotenoids which has made algae as potential candidate for biorefinery approach. Essential fatty acid such as palmitic acid, stearic acid, arachidonic acid and eicospentanoic acid have been produced which are known for their various applications. The present study was aimed to eva…	Article	Final	All Open Access; Gold Open Access; Green Open Access	Scopus	2-s2.0-85147699307
Influence of salinity and nitrogen in dark on Dunaliella tertiolecta’s lipid and carbohydrate productivity	Rizwan M.; Mujtaba G.; Memon S.A.; Lee K.	Microalgae | Lipids	2022	Biofuels	14	10.1080/17597269.2020.1762275	Department of Environmental Engineering and Energy, Myongji University, Yongin, South Korea; U.S. Pakistan Center for Advanced Studies in Water, Mehran University of Engineering and Technology, Jamshoro, Pakistan; Department of Energy and Environment Engineering, Dawood University of Engineering and Technology, Karachi, Pakistan; Institute of Environmental Engineering and Management, Mehran Unive…	In this study, the effects of salt and nitrogen were investigated on lipid and carbohydrate production in marine microalgae Dunaliella tertiolecta. All the experiments were performed in dark. Low salinity (3.7 PSU) was most suitable for lipid content (39%) and lipid productivity (100.584 mg/L/d). The maximum carbohydrate content (59.4%) and carbohydrate productivity (65.23 mg/L/d) were achieved i…	Article	Final		Scopus	2-s2.0-85086704136
Influence of sparger type and regime of fluid on biomass and lipid productivity of chlorella vulgaris culture in a pilot airlift photobioreactor	López-Hernández Y.; Orozco C.; García-Peña I.; Ramírez-Muñoz J.; Torres L.G.	Microalgae | Lipids	2019	Chemical and Biochemical Engineering Quarterly	3	10.15255/CABEQ.2018.1403	Bioprocesos, UPIBI-Instituto Politécnico Nacional, Acueducto s/n, C.P. 07340, Del. Gustavo A Madero, Mexico City, Mexico; Departamento de Energía, Universidad Autónoma Metropolitana-Azcapotzalco, Mexico City, Mexico	The effect of different types of spargers and the influence of the air flow rate on biomass and lipids production by Chlorella vulgaris was evaluated. These data allowed correlation of the hydrodynamic behavior of the photobioreactor with the byproducts production. The hydrodynamic characterization was developed by determining the mixing time (tM), hold-up, and total volumetric mass transfer coef…	Article	Final	All Open Access; Gold Open Access; Green Open Access	Scopus	2-s2.0-85065021917
Innovative method to grow the probiotic Lactobacillus reuteri in the omega3-rich microalga Isochrysis galbana	Colantoni E.; Palone F.; Cesi V.; Leter B.; Sugoni G.; Laudadio I.; Negroni A.; Vitali R.; Stronati L.	Microalgae |Fatty Acids	2022	Scientific Reports	2	10.1038/s41598-022-07227-y	Department of Molecular Medicine, Sapienza University of Rome, Viale Regina Elena 291, Rome, 00161, Italy; Division of Health Protection Technologies, ENEA, Via Anguillarese 301, Rome, 00123, Italy; Division of Protection and Enhancement of the Natural Capital, ENEA, Via Anguillarese 301, Rome, 00123, Italy	Microalgae are natural sources of valuable bioactive compounds, such as polyunsaturated fatty acids (PUFAs), that show antioxidant, anti-inflammatory, anticancer and antimicrobial activities. The marine microalga Isochrysis galbana (I. galbana) is extremely rich in ω3 PUFAs, mainly eicosapentaenoic acid (EPA) and docosahexaenoic acid (DHA). Probiotics are currently suggested as adjuvant therapy i…	Article	Final	All Open Access; Gold Open Access; Green Open Access	Scopus	2-s2.0-85125302033
Introducing of high rich lysine, arginine, and unsaturated fatty acids microalga as a food supplement	Akbarzadeh S.S.; Pourfakhraei E.; Zargar M.; Kashanchi M.; Aghaei S.S.	Microalgae |Fatty | Acid | Food	2024	World Journal of Microbiology and Biotechnology	0	10.1007/s11274-023-03839-2	Department of Microbiology, Qom Branch, Islamic Azad University, Qom, Iran; Industrial and Environmental Biotechnology Department, Research Institute of Applied Science, ACECR, Shahid Beheshti University, Tehran, Iran; Production and Recycling of Materials and Energy Research Center, Qom Branch, Islamic Azad University, Qom, Iran	Microalgae are powerful source for nutritionally valuable components as proteins, carbohydrates and especially unsaturated fatty acids. Microalgae may be employed in pharmaceutical, food, cosmetic, health industries, and biofuels. In this study for looking at high-level unsaturated fatty acids species, from 31 strains, by comparing growth curves, the best strain with a high growth rate and lipid …	Article	Final		Scopus	2-s2.0-85179840640
Investigation of nutraceutical potential of the microalgae Chlorella vulgaris and Arthrospira platensis	Matos J.; Cardoso C.L.; Falé P.; Afonso C.M.; Bandarra N.M.	Microalgae |Fatty Acids	2020	International Journal of Food Science and Technology	40	10.1111/ijfs.14278	Division of Aquaculture and Upgrading (DivAV), Portuguese Institute for the Sea and Atmosphere (IPMA, IP), Rua Alfredo Magalhães Ramalho, 6, Lisbon, 1495-006, Portugal; Faculdade de Ciências da Universidade de Lisboa, Campo Grande, 16, Lisbon, 1749-016, Portugal; CIIMAR, Interdisciplinary Centre of Marine and Environmental Research, University of Porto, Rua dos Bragas 289, Porto, 4050-123, Portug…	The microalgae Chlorella vulgaris and Arthrospira platensis were evaluated as nutraceuticals. It was observed that Arthrospira platensis is richer in saturated fatty acids (FA) and Chlorella vulgaris richer in monounsaturated FA. Within polyunsaturated FA (PUFA), n3 PUFA content was below 1% in Arthrospira sp and over 10% in Chlorella vulgaris. This microalga had the lowest polyphenolic content. …	Article	Final	All Open Access; Bronze Open Access	Scopus	2-s2.0-85068721867
Ionic liquid-based microwave-assisted extraction of lipid and eicosapentaenoic acid from Nannochloropsis oceanica biomass: experimental optimization approach	Rezaei Motlagh S.; Harun R.; Awang Biak D.R.; Hussain S.A.; Omar R.; Khezri R.; Elgharbawy A.A.	Microalgae | Lipids	2021	Journal of Applied Phycology	18	10.1007/s10811-021-02437-9	Department of Chemical and Environmental Engineering, Faculty of Engineering, University Putra Malaysia, 43400 UPM, Serdang, Selangor, Malaysia; Department of Chemical Engineering, Faculty of Engineering, Chulalongkorn University, Bangkok, 10330, Thailand; International Institute for Halal Research and Training (INHART), International Islamic University Malaysia, Gombak, Kuala Lumpur, 50728, Mala…	Lipids and eicosapentaenoic acid (EPA) compounds from Nannochloropsis oceanica biomass were extracted using a combination of ionic liquids (ILs) and microwave-assisted extraction (MAE). When compared to conventional Soxhlet extraction, the proposed novel approach in this paper successfully improved both the yield of total extracted lipids and the EPA content. The effect of selected extraction par…	Article	Final	All Open Access; Green Open Access	Scopus	2-s2.0-85103652553
Isolation and Characterization of Novel Chlorella Vulgaris Mutants With Low Chlorophyll and Improved Protein Contents for Food Applications	Schüler L.; Greque de Morais E.; Trovão M.; Machado A.; Carvalho B.; Carneiro M.; Maia I.; Soares M.; Duarte P.; Barros A.; Pereira H.; Silva J.; Varela J.	Microalgae |Fatty | Acid | Food	2020	Frontiers in Bioengineering and Biotechnology	68	10.3389/fbioe.2020.00469	Marine Biotechnology Group, Centre of Marine Sciences, University of Algarve, Faro, Portugal; Allmicroalgae Natural Products S.A, Pataias, Portugal; LEPABE – Laboratory for Process Engineering, Environment, Biotechnology and Energy, Faculty of Engineering of the University of Porto, Porto, Portugal	Microalgae are widely used as food supplements due to their high protein content, essential fatty acids and amino acids as well as carotenoids. The addition of microalgal biomass to food products (e.g., baked confectioneries) is a common strategy to attract novel consumers. However, organoleptic factors such as color, taste and smell can be decisive for the acceptability of foods supplemented wit…	Article	Final	All Open Access; Gold Open Access; Green Open Access	Scopus	2-s2.0-85085894963
Isolation and nile red screening of indigenous microalgae species from pahang lakes as potential lipid source in aquaculture feed	Zakaria M.F.; Haris N.; Wahid M.E.A.; Katayama T.; Jusoh M.	Microalgae | Lipids	2020	Malaysian Applied Biology	1	10.55230/mabjournal.v49i4.1606	Faculty of Science and Marine Environment, Universiti Malaysia Terengganu, Kuala Nerus, 21030, Malaysia; Institute of Tropical Aquaculture and Fisheries, Universiti Malaysia Terengganu, Kuala Nerus, 21030, Malaysia; Faculty of Fisheries and Food Sciences, Universiti Malaysia Terengganu, Kuala Nerus, 21030, Malaysia; Institute of Marine Biotechnology, Universiti Malaysia Terengganu, Kuala Nerus, 2…	The high nutritional composition of microalgae that includes lipids is considered as one of the promising alternative lipid sources for animal feeds enrichment. Since microalgae have higher photosynthetic efficiencies than terrestrial plants, highly adaptable to environmental changes, and do not compete with conventional agriculture for resources, the inclusion of lipid sources from microalgae in…	Article	Final	All Open Access; Bronze Open Access; Green Open Access	Scopus	2-s2.0-85099809597
Isolation of lipid-rich marine microalgae by flow cytometric screening with Nile Red staining	Katayama T.; Kishi M.; Takahashi K.; Furuya K.; Wahid M.E.A.; Khatoon H.; Kasan N.A.	Microalgae | Lipids	2019	Aquaculture International	18	10.1007/s10499-019-00344-y	Graduate School of Agricultural and Life Sciences, The University of Tokyo, 1-1-1, Yayoi, Bunkyo, Tokyo, 113-8657, Japan; Faculty of Science and Engineering, Soka University, 1-236 Tangi-cho, Tokyo, 192-8577, Hachioji, Japan; Graduate School of Engineering, Soka University, 1-236 Tangi-cho, Tokyo, 192-8577, Hachioji, Japan; Institute of Marine Biotechnology, Universiti Malaysia Terengganu, Kuala …	Microalgae provide an optimal lipid source for commercial applications. The development a rapid, easy, and efficient screening procedure to isolate lipid-rich microalgae is becoming an extraordinarily active field of study. An automated flow cytometric cell-sorting technique in combination with Nile Red (NR) staining was used to isolate lipid-rich microalgae strains from a field sample. Cell sort…	Article	Final		Scopus	2-s2.0-85060722078
Isolation of omega-3 polyunsaturated fatty acids (eicosapentaenoic acid - EPA and docosahexaenoic acid - DHA) from diatom biomass using different extraction methods	Sprynskyy M.; Monedeiro F.; Monedeiro-Milanowski M.; Nowak Z.; Krakowska-Sieprawska A.; Pomastowski P.; Gadzała-Kopciuch R.; Buszewski B.	Microalgae |Fatty Acids	2022	Algal Research	13	10.1016/j.algal.2021.102615	Department of Environmental Chemistry and Bioanalytics, Faculty of Chemistry, Nicolaus Copernicus University in Toruń, 7 Gagarina St., Toruń, 87-100, Poland; Interdisciplinary Centre of Modern Technologies, Nicolaus Copernicus University in Toruń, 4 Wileńska St., Toruń, 87-100, Poland	The long chain omega-3 polyunsaturated fatty acids are essential for the proper functioning of human body. With an increasing demand for such products, an evaluation on the use of alternative sustainable sources of omega-3 fatty acids becomes extremely relevant. The present study concerned the isolation of eicosapentaenoic acid (EPA) and docosahexaenoic acid (DHA) from diatom biomass by different…	Article	Final		Scopus	2-s2.0-85122778126
Isolation of Valuable Biological Substances from Microalgae Culture	Babich O.; Dolganyuk V.; Andreeva A.; Katserov D.; Matskova L.; Ulrikh E.; Ivanova S.; Michaud P.; Sukhikh S.	Microalgae |Fatty Acids	2022	Foods	2	10.3390/foods11111654	Institute of Living Systems, Immanuel Kant Baltic Federal University, A. Nevskogo Street 14, Kaliningrad, 236016, Russian Federation; Department of Bionanotechnology, Kemerovo State University, Krasnaya Street 6, Kemerovo, 650043, Russian Federation; Institute of Agroengineering and Food System, Kaliningrad State Technical University, Soviet Avenue 1, Kaliningrad, 236022, Russian Federation; Natu…	Methods for purifying, detecting, and characterizing protein concentrate, carbohydrates, lipids, and neutral fats from the microalgae were developed as a result of research. Microalgae were collected from natural sources (water, sand, soil of the Kaliningrad region, Russia). Microalgae were identified based on morphology and polymerase chain reaction as Chlorella vulgaris Beijer, Arthrospira plat…	Article	Final	All Open Access; Gold Open Access	Scopus	2-s2.0-85131889730
Linking lipid accumulation and photosynthetic efficiency in Nannochloropsis sp. under nutrient limitation and replenishment	Li T.; Wang W.; Yuan C.; Zhang Y.; Xu J.; Zheng H.; Xiang W.; Li A.	Microalgae |Oil	2020	Journal of Applied Phycology	15	10.1007/s10811-020-02056-w	CAS Key Laboratory of Tropical Marine Bio-resources and Ecology, Guangdong Key Laboratory of Marine Materia Medica, Institution of South China Sea Ecology and Environmental Engineering, RNAM Center for Marine Microbiology, South China Sea Institute of Oceanology, Chinese Academy of Sciences, Guangzhou, 510301, China; Institute of Hydrobiology, Jinan University, Guangzhou, China	Oleaginous microalgae can accumulate large amounts of storage lipids that have many potential applications such as in the production of biodiesel and health products. All of the energy for the synthesis of lipids in microalgae is derived from photosynthesis. To date, however, the quantitative relationship between photosynthesis and lipid accumulation rate in microalgae is still unclear. In this s…	Article	Final		Scopus	2-s2.0-85081918267
Lipid accumulation properties of Chlorella vulgaris and Scenedesmus obliquus in membrane photobioreactor (MPBR) fed with secondary effluent from municipal wastewater treatment plant	Gao F.; Cui W.; Xu J.-P.; Li C.; Jin W.-H.; Yang H.-L.	Microalgae | Lipids	2019	Renewable Energy	42	10.1016/j.renene.2019.01.038	College of Marine Science and Technology, Zhejiang Ocean University, Zhoushan, 316000, China	In this study, green algae Chlorella vulgaris and Scenedesmus obliquus were cultured in membrane photobioreactor (MPBR) with continuous flow of secondary effluent from the municipal wastewater treatment plant (MWWTP) to study the lipid accumulation properties of microalgae cultured in MPBR with low nutrient culture medium. Lipid contents in algal cells were determined daily by sulpho-phospho-vani…	Article	Final		Scopus	2-s2.0-85060946555
Lipid dynamics and nutritional value of the estuarine strain Isochrysis galbana VLP grown from hypo to hyper salinity	Cañavate J.-P.; Hachero-Cruzado I.; Pérez-Gavilán C.; Fernández-Díaz C.	Microalgae |Fatty Acids	2020	Journal of Applied Phycology	9	10.1007/s10811-020-02258-2	IFAPA Centro El Toruño, Andalusia Research and Training Institute for Fisheries and Agriculture, 11500, El Puerto de Santa María, Cádiz, Spain	Novel nutritional/functional applications of Isochrysis strains are mostly based on their diversified lipid classes. The content of these lipids is modulated by different factors, among which salinity has been comparatively understudied. Since managing salinity is key for optimal microalgae outdoor mass production and most studied Isochrysis strains are marine, the lipid response to nearly extrem…	Article	Final		Scopus	2-s2.0-85091609481
Lipid extraction and analysis of microalgae strain pectinodesmus PHM3 for biodiesel production	Kiyani D.A.; Maryam S.; Amina S.J.; Ahmad A.; Chattha M.W.A.; Janjua H.A.	Microalgae | Lipids	2023	BMC Biotechnology	0	10.1186/s12896-023-00784-8	Department of Industrial Biotechnology, Atta–ur-Rahman School of Applied Biosciences, National University of Sciences and Technology (NUST), Islamabad, 44000, Pakistan; Department of Plant Biotechnology, Atta–ur-Rahman School of Applied Biosciences, National University of Sciences and Technology (NUST), Islamabad, 44000, Pakistan	The current study is focused on the lipid extract of microalgae; Pectinodesmus strain PHM3 and its general analysis in terms of chemical contents. Combinations of both chemical and mechanistic approaches were applied to obtain the maximum yield of lipids which was recorded to be 23% per gram through continuous agitation using Folch solution. The extraction methods used in this study included: Bli…	Article	Final	All Open Access; Gold Open Access; Green Open Access	Scopus	2-s2.0-85164287809
Lipid extraction from fresh Nannochloropsis oceanica using semi-hydrophobic eutectic solvents	Lo C.; Wijffels R.H.; Eppink M.H.M.	Microalgae | Lipids	2023	Algal Research	4	10.1016/j.algal.2023.103117	Bioprocess Engineering, AlgaePARC, Wageningen University, PO Box 16, Wageningen, 6700, AA, Netherlands; Nord University, Faculty of Biosciences and Aquaculture, Bodø, N-8049, Norway	Conventional lipid extraction from microalgae involves energy-intensive pretreatments and the use of non-renewable organic solvents. Eutectic solvents (ES), a new class of designer solvents, hold the potential to improve lipid extraction. Hydrophilic ES have been reported to impair the cell wall of microalgae, bypassing the need for pretreatments. However, other hydrophobic solvents were still re…	Article	Final	All Open Access; Hybrid Gold Open Access	Scopus	2-s2.0-85153797441
Lipid extraction from microalgae Chlorella and Synechocystis sp. using glass microparticles as disruption enhancer	Derakhshandeh M.; Atici T.; UN U.T.	Microalgae | Lipids	2019	Energy and Environment	6	10.1177/0958305X19837463	Department of Environmental Engineering, Graduate School of Science, Anadolu University, Eskisehir, Turkey; Department of Biology Education, Faculty of Education, Gazi University, Ankara, Turkey; Department of Environmental Engineering, Eskishehir Technical University, Eskisehir, Turkey	In this study, the effect of adding microparticles of glass as a cell disruption enhancer to maximize the extracted lipid from wild-type microalgae Synechocystis and Chlorella sp. has been investigated. A general factorial design approach at different levels has been implemented to evaluate the effectiveness of size and quantity of glass particles for both species. The statistical analysis of var…	Article	Final		Scopus	2-s2.0-85063939816
Lipids in benthic diatoms: A new suitable screening procedure	Cointet E.; Wielgosz-Collin G.; Méléder V.; Gonçalves O.	Microalgae |Fatty | Acid | Food	2019	Algal Research	9	10.1016/j.algal.2019.101425	Université de Nantes, Laboratoire Mer Molécules Santé, EA 21 60, BP 92208, Nantes, 44322, France; Université de Nantes, GEPEA, UMR CNRS-6144, Bât.CRTT, 37 Boulevard de l'Université BP406, Saint-Nazaire Cedex, F-44602, France	The selection of suitable and indigenous microalgae species is a fundamental requirement in developing added-value bioactive compounds recoverable in the food, health, and cosmetics markets. In this work, an integrated screening approach was developed to characterize the lipid rate of 33 diatom species (including 15 species studied for the first time) belonging to 16 genera from the Nantes Cultur…	Article	Final	All Open Access; Hybrid Gold Open Access	Scopus	2-s2.0-85061190235
Low power ultrasound treatment for the enhanced production of microalgae biomass and lipid content	Sivaramakrishnan R.; Incharoensakdi A.	Microalgae | Lipids	2019	Biocatalysis and Agricultural Biotechnology	27	10.1016/j.bcab.2019.101230	Laboratory of Cyanobacterial Biotechnology, Department of Biochemistry, Chulalongkorn University, Bangkok, 10330, Thailand; Academy of Science, Royal Society of Thailand, Bangkok, 10300, Thailand	The present study demonstrated the effect of ultrasound treatment on biomass, lipid and total lipid production of Scenedesmus sp. The microalga used in this study was treated with different ultrasonic power (0–50 W), ultrasonic time interval (0–5 s) and time (0–10 min). The significant improvement on biomass and lipid content was achieved at 20 W ultrasonic power, 2 s ultrasonic time interval and…	Article	Final		Scopus	2-s2.0-85068436042
Lowering the culture medium temperature improves the omega-3 fatty acid production in marine microalga Isochrysis sp. CASA CC 101	Balakrishnan J.; Shanmugam K.	Microalgae |Fatty Acids	2021	Preparative Biochemistry and Biotechnology	8	10.1080/10826068.2020.1833345	Department of Molecular Biology, School of Biological Sciences, Madurai Kamaraj University, Madurai, India; Department of Life Sciences, School of Life Sciences, Central University of Tamil Nadu, Neelakudi, Thiruvarur, Tamil Nadu, India	Marine microalga Isochrysis sp. contains omega-3 fatty acids like eicosapentaenoic acid (EPA) and docosahexaenoic acid (DHA). Environmental factors play a major role in PUFA biosynthesis. Hence, the study focused to optimize factors such as temperature, pH, and photoperiod by response surface methodology (RSM). RSM results showed that the model is significant (p ≤ 0.05) with a high correlation co…	Article	Final		Scopus	2-s2.0-85093070838
Manipulation of Chlorella vulgaris polyunsaturated ω-3 fatty acid profile by supplementation with vegetable amino acids and fatty acids	Siahbalaei R.; Kavoosi G.; Noroozi M.	Microalgae |Oil	2021	Phycological Research	4	10.1111/pre.12449	Department of Biotechnology, School of Agriculture, Shiraz University, Shiraz, Iran; Department of Biotechnology, Faculty of Biological Science, Alzahra University, Tehran, Iran	The present research aims to investigate the fatty acid profile of the microalgae Chlorella vulgaris supplemented with bioactive oils and amino acids from Oliveria decumbens, Thymus kotschyanus, Trachyspermum ammi, and Zataria multiflora. C. vulgaris was cultured during 4 days in presence of the plant oil (5 mL/1000 mL) and amino acid (5 g/1000 mL) extracts at the end of the logarithmic phase. Ga…	Article	Final		Scopus	2-s2.0-85098096141
Manipulation of fatty acid profile and nutritional quality of Chlorella vulgaris by supplementing with citrus peel fatty acid	Jahromi K.G.; Koochi Z.H.; Kavoosi G.; Shahsavar A.	Microalgae |Fatty | Acid | Food	2022	Scientific Reports	14	10.1038/s41598-022-12309-y	Department of Biotechnology, School of Agriculture, Shiraz University, Shiraz, Iran; Department of Horticultural Science, School of Agriculture, Shiraz University, Shiraz, Iran	Microalgae could be an excellent resource of functional and essential fatty acids. To achieve viable microalgal biomass production, mass cultivation of microalgae is required; however, the high cost of nutrients is the obstacle. An inexpensive and nutritious material is required to feed Chlorella vulgaris in the pharmaceutical and food sectors. Citrus peel waste with a valuable nutritional qualit…	Article	Final	All Open Access; Gold Open Access; Green Open Access	Scopus	2-s2.0-85130144278
Maximizing unsaturated fatty acids production by using sugarcane agroindustry wastes in cultivation of Desmodesmus sp. in a flat plate photobioreactor	Ferreira G.F.; Pinto L.F.R.; Filho R.M.; Fregolente L.V.	Microalgae |Fatty Acids	2022	Journal of Biotechnology	3	10.1016/j.jbiotec.2022.11.007	School of Chemical Engineering, University of Campinas, Brazil	Microalgae lipid accumulation can be accomplished by different strategies rather than naturally reaching the stationary phase. Many studies employ nitrogen (N) depletion to improve lipid production; however, this approach might not be a suitable alternative when growth in wastewater is attempted. Agro-industry effluents in particular can have high concentrations of N, so nutrient removal is also …	Article	Final		Scopus	2-s2.0-85141910655
Measuring Primary Lipid Oxidation in Food Products Enriched with Colored Microalgae	Gheysen L.; Dejonghe C.; Bernaerts T.; Van Loey A.; De Cooman L.; Foubert I.	Microalgae |Lipid| Food | Trends	2019	Food Analytical Methods	10	10.1007/s12161-019-01561-0	Research Unit Food & Lipids, KU Leuven Kulak, Etienne Sabbelaan 53, Kortrijk, 8500, Belgium; Leuven Food Science and Nutrition Research Centre (LFoRCe), KU Leuven, Kasteelpark Arenberg 20, Leuven, 3001, Belgium; Laboratory of Food Technology, KU Leuven, Kasteelpark Arenberg 22 box 2457, Leuven, 3001, Belgium; Laboratory of Enzyme, Fermentation and Brewing Technology, KU Leuven Technology Campus G…	Microalgae are a valuable alternative source of n-3 LC-PUFA and have already proven their potential in different food products. However, enrichment of food products with n-3 LC-PUFA implies an increased sensitivity to lipid oxidation. Numerous analytical techniques have already been developed to determine and follow lipid oxidation. Photoautotrophic microalgae often contain, besides n-3 LC-PUFA, …	Article	Final	All Open Access; Green Open Access	Scopus	2-s2.0-85068131774
Mechanistic understanding towards the effective lipid production of a microalgal mutant strain Scenedesmus sp. Z-4 by the whole genome bioinformation	Ma C.; Ren H.; Xing D.; Xie G.; Ren N.; Liu B.	Microalgae | Lipids	2019	Journal of Hazardous Materials	26	10.1016/j.jhazmat.2019.04.079	State Key Laboratory of Urban Water Resource and Environment, School of Environment, Harbin Institute of Technology, P.O. Box 2614, 73 Huanghe Road, Harbin, 150090, China	Currently, the complex mechanism of lipid production in microalgal cells is still unclear, and the platform suitable for microalgal genetic transformation is urgent to be established. In this study, the whole genome of a lipid-rich microalgal mutant strain Scenedesmus sp. Z-4 and a lipid-poor wild strain Scenedesmus sp. MC-1 were sequenced, and results revealed that the sequences of 1,256 genes w…	Article	Final		Scopus	2-s2.0-85064915268
Metabolites of interest for food technology produced by microalgae from the Northeast Brazil	Sassi K.K.B.; da Silva J.A.; Calixto C.D.; Sassi R.; Sassi C.F.C.	Microalgae |Fatty | Acid | Food	2019	Revista Ciencia Agronomica	8	10.5935/1806-6690.20190007	Programa de Pós-Graduação em Ciência e Tecnologia de Alimentos, Centro de Tecnologia, Universidade Federal da Paraíba, Campus I, João Pessoa-PB, 58.051-900, Brazil; Laboratório de Ambientes Recifais e Biotecnologia com Microalgas/LARBIM, Centro de Ciências Exatas e da Natureza, Universidade Federal da Paraíba, Campus I, João Pessoa-PB, 58.051-900, Brazil	Existe uma demanda por pesquisas prospectivas de microalgas isoladas da região Nordeste do Brasil que possam ser potencialmente importantes à indústria de alimentos. Nesta pesquisa foram avaliadas as características da cinética de crescimento sob condições controladas de cultivo (temperatura = 24 ± 1 °C, iluminação 150 μmol fótons m-2 s-1, fotoperíodo de 12 h), a qualidade nutricional e o perfil …	Article	Final	All Open Access; Gold Open Access; Green Open Access	Scopus	2-s2.0-85059917299
Microalga Scenedesmus bijugus: Biomass, lipid profile, and carotenoids production in vitro	Minhas A.K.; Barrow C.J.; Hodgson P.; Adholeya A.	Microalgae |Fatty Acids	2020	Biomass and Bioenergy	5	10.1016/j.biombioe.2020.105749	TERI Deakin Nanobiotechnology Centre, Biotechnology and Management of Bioresources Division, The Energy and Resources Institute, New Delhi, India; Institute for Frontier Materials, Deakin University, Geelong campus at Waurn Ponds, 3217, Victoria, Australia; School of Life and Environmental Sciences, Deakin University, Geelong campus at Waurn Ponds, 3217, Victoria, Australia	Manipulating specific nutrients in growth media to boost production of lipids or carotenoids in microalgae is a widespread practice; however, it decreases overall biomass productivity, an important consideration for viable production of biofuels. In the present study, maximum productivity of lipids (117.01 mg/L/d) and biomass (249.60 mg/L/d) was obtained on day 13 in Bold's basal medium (BBM) mod…	Article	Final		Scopus	2-s2.0-85091377148
Microalgae as a Potential Source of Bioactive Food Compounds	Mahendran M.S.; Dhanapal A.C.T.A.; Wong L.S.; Kasivelu G.; Djearamane S.	Microalgae |Fatty | Acid | Food	2021	Current Research in Nutrition and Food Science	3	10.12944/CRNFSJ.9.3.18	Department of Chemical Science, Faculty of Science, Universiti Tunku Abdul Rahman, Kampar, 31900, Malaysia; Life Science Division, Faculty of Health and Life Sciences, INTI International University, Nilai, 71800, Malaysia; MoES-Earth Science & Technology Cell (Marine Biotechnological Studies), Sathyabama Institute of Science and Technology (Deemed to be University), Chennai, India; Department of …	Microalgae are unicellular, photosynthethic organisms that can grow on diverse aquatic habitats like ponds, lakes, rivers, oceans, wastewater and humid soils. Recently, microalgae are gaining importance as renewable sources of biologically active food compounds such as polysaccharides, proteins, essential fatty acids, biopigments such as chlorophylls, carotenoids, astaxanthin, as well as vitamins…	Article	Final	All Open Access; Bronze Open Access	Scopus	2-s2.0-85124207708
Microalgae as Potential Sources of Bioactive Compounds for Functional Foods and Pharmaceuticals	Silva M.; Kamberovic F.; Uota S.T.; Kovan I.-M.; Viegas C.S.B.; Simes D.C.; Gangadhar K.N.; Varela J.; Barreira L.	Microalgae |Fatty | Acid | Food	2022	Applied Sciences (Switzerland)	17	10.3390/app12125877	Centre of Marine Sciences, University of Algarve, Campus de Gambelas, Faro, 8005-139, Portugal; GenoGla Diagnostics, Centre of Marine Sciences (CCMAR), Universidade do Algarve, Faro, 8005-139, Portugal; Green Colab—Associação Oceano Verde, University of Algarve, Campus de Gambelas, Faro, 8005-139, Portugal	Microalgae are an untapped source of bioactive compounds with various biotechnological applications. Several species are industrially produced and commercialized for the feed or cos-metic industries, however, other applications in the functional food and pharmaceutical markets can be foreseen. In this study, nine industrial/commercial species were evaluated for in vitro an-tioxidant, calcium-chel…	Article	Final	All Open Access; Gold Open Access; Green Open Access	Scopus	2-s2.0-85132248267
Microalgae as sources of omega-3 polyunsaturated fatty acids: Biotechnological aspects	Barta D.G.; Coman V.; Vodnar D.C.	Microalgae |Fatty | Acid | Food	2021	Algal Research	60	10.1016/j.algal.2021.102410	Institute of Life Sciences, University of Agricultural Sciences and Veterinary Medicine Cluj-Napoca, Calea Mănăștur 3-5, Cluj-Napoca, 400372, Romania; Faculty of Food Science and Technology, University of Agricultural Sciences and Veterinary Medicine Cluj-Napoca, Calea Mănăștur 3-5, Cluj-Napoca, 400372, Romania	Recent advances in functional foods and nutraceuticals have emphasized the beneficial impact of bioactive molecules on human health and longevity. The omega-3 (ω-3) long-chain polyunsaturated fatty acids (LC-PUFAs), namely eicosapentaenoic acid (EPA) and docosahexaenoic acid (DHA), have been shown to exert numerous positive effects on cardiovascular events, inflammatory disease, some cancers, and…	Article	Final		Scopus	2-s2.0-85110747651
Microalgae as sustainable food and feed sources for animals and humans – Biotechnological and environmental aspects	Kusmayadi A.; Leong Y.K.; Yen H.-W.; Huang C.-Y.; Chang J.-S.	Microalgae |Fatty | Acids | Food |Perspective	2021	Chemosphere	147	10.1016/j.chemosphere.2021.129800	Department of Chemical and Material Engineering, Tunghai University, Taichung, Taiwan; Department of Environmental Science and Engineering, Tunghai University, Taichung, Taiwan; Research Center for Smart Sustainable Circular Economy, Tunghai University, Taichung, Taiwan; Department of Chemical Engineering, National Cheng Kung University, Tainan, Taiwan	Offering a potential solution for global food security and mitigating environmental issues caused by the expansion of land-based food production, the carbon-hunger and nutrient-rich microalgae emerged as a sustainable food source for both humans and animals. Other than as an alternative source for protein, microalgae offer its most valuable nutrients, omega-3 and 6 long-chain polyunsaturated fatt…	Article	Final		Scopus	2-s2.0-85100633441
Microalgae biomass as an additional ingredient of gluten-free bread: Dough rheology, texture quality and nutritional properties	Khemiri S.; Khelifi N.; Nunes M.C.; Ferreira A.; Gouveia L.; Smaali I.; Raymundo A.	Microalgae |Fatty | Acid | Food	2020	Algal Research	69	10.1016/j.algal.2020.101998	University of Carthage, INSAT, Laboratory of Protein Engineering and Bioactive Molecules (LR11ES24), BP 676, Cedex, 1080, Tunisia; LEAF – Linking Landscape, Environment, Agriculture and Food, Instituto Superior de Agronomia, Universidade de Lisboa, Tapada da Ajuda, Lisboa, 2p, Portugal; LNEG-UB National Laboratory of Energy and Geology/Bioenergy Unit, Estrada do Paço do Lumiar 22, Lisboa, 1649-03…	Microalgae have been widely used as a source of functional ingredients such as pigments, antioxidants, vitamins, and omega-3 polyunsaturated fatty acids. They also represent a promising alternative source of protein. The objective of this study was to evaluate the impact of the addition of two green microalgae species (Nannochloropsis gaditana L2 and Chlamydomonas sp. EL5) on the techno-functiona…	Article	Final	All Open Access; Green Open Access	Scopus	2-s2.0-85087984868
Microalgae carotenoids intake: Influence on cholesterol levels, lipid peroxidation and antioxidant enzymes	do Nascimento T.C.; Cazarin C.B.B.; Maróstica M.R., Jr.; Mercadante A.Z.; Jacob-Lopes E.; Zepka L.Q.	Microalgae |Oil	2020	Food Research International	45	10.1016/j.foodres.2019.108770	Department of Food Technology and Science, Federal University of Santa Maria (UFSM), Santa Maria, 97105-900, RS, Brazil; Department Department of Food and Nutrition, School of Food Engineering, University of Campinas (UNICAMP), Campinas, 13083-862, SP, Brazil; Department of Food Science, University of Campinas (UNICAMP), Campinas, 13083-862, SP, Brazil	The objective of this study was to evaluate the effect of carotenoids intake of Scenedesmus obliquus, on lipid peroxidation, the endogenous antioxidant defense system as well as the serum lipid profile in vivo. Male mice were divided into control groups and supplemented with different doses of microalgae carotenoids: 0.25 (MC1) and 2.5 (MC2) mg·kg−1 bodyweight. The lipid profile (total cholestero…	Article	Final	All Open Access; Hybrid Gold Open Access	Scopus	2-s2.0-85075459260
Microalgae cultivation with recycled harvesting water achieved economic and sustainable production of biomass and lipid: Feasibility assessment and inhibitory factors analysis	Gao X.; Wu Q.; Tang C.; Li S.; Li Z.; Chen C.; Zhu L.	Microalgae | Lipids	2024	Bioresource Technology	1	10.1016/j.biortech.2023.130276	School of Resource and Environmental Sciences, Hubei Key Laboratory of Biomass-Resources Chemistry and Environmental Biotechnology, Hubei International Scientific and Technological Cooperation Base of Sustainable Resource and Energy, Wuhan University, Wuhan, 430079, China; State Key Laboratory of Water Resources Engineering and Management, Wuhan University, Hubei, Wuhan, 430072, China	This study was conducted to achieve economic and sustainable production of biomass and lipids from Chlorella sorokiniana by recirculating cultivation with recycled harvesting water, to identify the major inhibitory factors in recirculating culture, and to analyze accordingly economic benefits. The results showed that recirculating microalgae cultivation (RMC) could obtain 0.20–0.32 g/L biomass an…	Article	Final		Scopus	2-s2.0-85182020636
Microalgae for high-value products: A way towards green nutraceutical and pharmaceutical compounds	Mehariya S.; Goswami R.K.; Karthikeysan O.P.; Verma P.	Microalgae |Fatty |Acid| Food |Trends	2021	Chemosphere	145	10.1016/j.chemosphere.2021.130553	Department of Engineering, University of Campania “Luigi Vanvitelli”, Real Casa Dell'Annunziata, Via Roma 29, Aversa, 81031, CE, Italy; Department of Chemistry, Umeå University, Umeå, 90187, Sweden; Bioprocess and Bioenergy Laboratory, Department of Microbiology, Central University of Rajasthan, NH-8, Bandarsindri, Kishangarh, Ajmer, 305817, Rajasthan, India; Department of Engineering Technology,…	Microalgae is a renewable bioresource with the potential to replace the conventional fossil-based industrial production of organic chemicals and pharmaceuticals. Moreover, the microalgal biomass contains carotenoids, vitamins, and other biomolecules that are widely used as food supplements. However, the microalgal biomass production, their composition variations, energy-intensive harvesting metho…	Article	Final		Scopus	2-s2.0-85104923523
Microalgae fortification of low-fat oil-in-water food emulsions: an evaluation of the physicochemical and rheological properties	Uribe-Wandurraga Z.N.; Martínez-Sánchez I.; Savall C.; García-Segovia P.; Martínez-Monzó J.	Microalgae |Oil | Food	2021	Journal of Food Science and Technology	13	10.1007/s13197-020-04828-1	Food Research and Innovation Group, Food Technology Department, Universitat Politècnica de València, Camino de Vera s/n, Valencia, 46022, Spain; Jumel Alimentaria S.A, Calle Sotaya 2, L’Alqueria de la Comtessa, 46715, Spain	Reducing the fat content in emulsions can give additional nutritional health benefits. Hence, developing low-fat oil-in-water emulsions, fortified with healthy microalgae providing advantageous properties, is an interesting topic. In this study, the addition of Arthrospira platensis (Spirulina), Chlorella vulgaris (Chlorella), and Dunaliella salina (Dunaliella) microalgae biomass on the physicoch…	Article	Final	All Open Access; Green Open Access	Scopus	2-s2.0-85092294274
Microalgae of interest as food source: Biochemical composition and digestibility	Niccolai A.; Chini Zittelli G.; Rodolfi L.; Biondi N.; Tredici M.R.	Microalgae |Fatty | Acid | Food	2019	Algal Research	211	10.1016/j.algal.2019.101617	Department of Agriculture, Food, Environment and Forestry (DAGRI), University of Florence, Piazzale delle Cascine 24, Florence, 50144, Italy; Department of Biology, Agriculture and Food Sciences, Institute of Bioeconomy, National Research Council, Via Madonna del Piano 10, Florence, 50019, Italy; Fotosintetica & Microbiologica S.r.l., Via dei Della Robbia 54, Florence, 50132, Italy	Microalgae are considered a very interesting source for the development of new food products and can be used to enhance the nutritional value of conventional foods, due to their valuable biochemical composition. The aim of this study was to investigate the biochemical composition, the fatty acid profile and the in vitro digestibility of twelve microalgal biomasses (Arthrospira platensis F&M-C256;…	Article	Final	All Open Access; Hybrid Gold Open Access	Scopus	2-s2.0-85069680696
Microalgae polysaccharides ameliorates obesity in association with modulation of lipid metabolism and gut microbiota in high-fat-diet fed C57BL/6 mice	Guo W.; Zhu S.; Li S.; Feng Y.; Wu H.; Zeng M.	Microalgae |Fatty | Acid | Food	2021	International Journal of Biological Macromolecules	56	10.1016/j.ijbiomac.2021.05.067	College of Food Science and Engineering, Ocean University of China, 5 Yushan Road, Qingdao, 266003, Shandong Province, China; Institute of Nutrition and Health, School of Public Health, Qingdao University, 308 Ningxia Road, Qingdao, 266021, China	Microalgae are emerging as a good source of natural nutraceuticals and medicines. This study aims at evaluating the anti-obesity effects of two microalgae polysaccharides (CPS from Chlorella pyrenoidosa and SPS from Spirulina platensis) in high-fat diet (HFD)-induced obese C57BL/6 mice, with β-glucan as a positive control polysaccharide. CPS, SPS and β-glucan were daily administered intragastrica…	Article	Final		Scopus	2-s2.0-85106271506
Micro-algae: Revolutionizing food production for a healthy and sustainable future	Naik B.; Mishra R.; Kumar V.; Mishra S.; Gupta U.; Rustagi S.; Gupta A.K.; Preet M.S.; Bhatt S.C.; Rizwanuddin S.	Microalgae |Lipids | Food	2024	Journal of Agriculture and Food Research	4	10.1016/j.jafr.2023.100939	Department of Food Science and Technology, Graphic Era Deemed to Be University, Bell Road, Clement Town, Uttarakhand, Dehradun, 248002, India; Division of IDRP – Smart Health Care, Indian Institute of Technology Jodhpur, Rajasthan, 342037, India; Himalayan School of Biosciences, Swami Rama Himalayan University, Jolly Grant, Uttarakhand, Dehradun, 248016, India; Faculty of Agricultural Sciences, G…	The concept of developing innovative functional food products has attracted the attention of many researchers to meet global demands as well as keep into account the well-being of people and environmental sustainability. Microalgae can be an essential raw material to fulfill such an objective. They can potentially provide a long-term solution to feed the expanding global population. This is evide…	Article	Final	All Open Access; Gold Open Access	Scopus	2-s2.0-85181662667
Microalgae-based products: Food and public health	Ferreira de Oliveira A.P.; Bragotto A.P.A.	Microalgae |Lipids | Food	2022	Future Foods	42	10.1016/j.fufo.2022.100157	Department of Food Science and Nutrition, School of Food Engineering, University of Campinas (UNICAMP), Rua Monteiro Lobato, 80, CEP 13083-862, Campinas, SP, Brazil	Microalgae biomass can offer several compounds beneficial to human nutrition, including lipids, proteins, minerals and pigments. In this sense, microalgae-based foods are already evident as opportunities for food research and development. Thus, the consumption of foods containing declared compounds from microalgae (e.g., omega 3/proteins) can be sold in the form of supplements and other innovativ…	Article	Final		Scopus	2-s2.0-85133607073
Microalgal biomass as a source of polyunsaturated fatty acids for industrial application: A mini-review	Ferreira G.F.; Ríos Pinto L.F.; Filho R.M.; Fregolente L.V.	Microalgae |Fatty | Acid | Food	2019	Chemical Engineering Transactions	4	10.3303/CET1974028	School of Chemical Engineering, University of Campinas, Campinas, SP, Brazil	Microalgal biomass has been considered a potential source of lipids, proteins, and carbohydrates for different industrial applications. Usually, molecules with a possibility of use in food, pharmaceutical, and cosmetic industry are added-value products that can make microalgae large-scale production economically viable. Examples of molecules present in microalgae biomass are triglycerides rich in…	Article	Final		Scopus	2-s2.0-85067052021
Microalgal Bioprocess Toward the Production of Microalgal Oil Loaded Bovine Serum Albumin Nanoparticles	İnan B.; Özçimen D.	Microalgae |Oil | Food	2021	Protein Journal	7	10.1007/s10930-021-09975-8	Bioengineering Department, Yıldız Technical University, Istanbul, 34220, Turkey	Microalgal biotechnology has increased rapidly owing to have high value bioactive compounds and numerous consumer products that can be utilized from microalgae. With the development of novel cultivation and processing methods, microalgal biotechnology can meet the high demands of food, energy and pharmaceutical industries. In this context, especially for food and pharmaceutical applications, enca…	Article	Final		Scopus	2-s2.0-85103350493
Micro-Encapsulated Microalgae Oil Supplementation Has No Systematic Effect on the Odor of Vanilla Shake-Test of an Electronic Nose	Yakubu H.G.; Ali O.; Ilyés I.; Vigyázó D.; Bóta B.; Bazar G.; Tóth T.; Szabó A.	Microalgae |Oil | Food	2022	Foods	1	10.3390/foods11213452	Agribiotechnology and Precision Breeding for Food Security National Laboratory, Institute of Physiology and Nutrition, Department of Physiology and Animal Health, Hungarian University of Agriculture and Life Sciences, Guba Sándor utca 40, Kaposvár, 7400, Hungary; HuBakers Trade Ltd, ÁTI-Sziget Ipari Park 11, Szigetszentmiklós, 2310, Hungary; ELKH-MATE Mycotoxins in the Food Chain Research Group, …	In this study, we aimed to carry out the efficient fortification of vanilla milkshakes with micro-encapsulated microalgae oil (brand: S17-P100) without distorting the product’s odor. A 10-step oil-enrichment protocol was developed using an inclusion rate of 0.2 to 2 w/w%. Fatty acid (FA) profile analysis was performed using methyl esters with the GC-MS technique, and the recovery of docosahexaeno…	Article	Final	All Open Access; Gold Open Access; Green Open Access	Scopus	2-s2.0-85141841275
Microencapsulated Spirulina maxima biomass as an ingredient for the production of nutritionally enriched and sensorially well-accepted vegan biscuits	Paula da Silva S.; Ferreira do Valle A.; Perrone D.	Microalgae |Fatty | Acid | Food	2021	LWT	38	10.1016/j.lwt.2021.110997	Laboratório de Bioquímica Nutricional e de Alimentos, Biochemistry Department, Chemistry Institute, Federal University of Rio de Janeiro, Av. Athos da Silveira Ramos 149, CT, Bloco A, sala 528A, Rio de Janeiro, 21941-909, Brazil; Laboratório de Estudos Aplicados em Fotossíntese, Biochemistry Department, Chemistry Institute, Federal University of Rio de Janeiro, Av. Athos da Silveira Ramos 149, CT…	The aim of this study was to develop nutritionally enriched and sensorially well-accepted biscuits by incorporating spray-dried microencapsulated S. maxima biomass. Spirulina biomass presented high iron (49.8 mg/100 g) and protein contents (80.0%) with high biological value (chemical score > 99%). Spirulina biomass lipids presented high unsaturated/saturated fatty acids ratio (0.7) and a high con…	Article	Final	All Open Access; Bronze Open Access	Scopus	2-s2.0-85100392348
Milk replacer supplementation with docosahexaenoic acid from microalgae does not affect growth and immune status in goat kids	Moreno-Indias I.; Hernández-Castellano L.E.; Sánchez-Macías D.; Morales-Delanuez A.; Torres A.; Argüello A.; Castro N.	Microalgae |Fatty | Acid | Food	2020	Animals	0	10.3390/ani10071233	Animal Production and Biotechnology group, Institute of Animal Health and Food Safety, Universidad de Las Palmas de Gran Canaria, Arucas, 35413, Spain; Unidad de Gestión Clínica de Endocrinología y Nutrición, Instituto de Investigación Biomédica de Málaga (IBIMA), Hospital Universitario Virgen de la Victoria, Universidad de Málaga, Málaga, 29071, Spain; CIBER Fisiopatología de la Obesidad y Nutri…	Consumption of polyunsaturated fatty acids (PUFA), especially docosahexaenoic acid (DHA), has beneficial effects for consumers’ health. Consequently, there is an increased interest in enhancing meat fatty acid profiles (i.e., PUFA and DHA content) through diverse nutritional strategies. This study aimed to investigate the effect of supplementing a microalgae-derived product rich in DHA on growth …	Article	Final	All Open Access; Gold Open Access	Scopus	2-s2.0-85088249050
Modelling and optimization of wet microalgae Scenedesmus quadricauda lipid extraction using microwave pre-treatment method and response surface methodology	Onumaegbu C.; Alaswad A.; Rodriguez C.; Olabi A.	Microalgae | Lipids	2019	Renewable Energy	54	10.1016/j.renene.2018.09.008	Institute of Engineering and Energy Technologies, School of Engineering and Computing, The University of the West of Scotland, Paisley, PA1 2BE, United Kingdom; School of Engineering and the Built Environment, Birmingham City University, Birmingham, B5 5JU, United Kingdom; Sustainable and Renewable Energy Engineering Department, University of Sharjah, P.O. Box:27272, Sharjah, United Arab Emirates	The process of extracting lipids from high-moisture Scenedesmus quadricauda microalgae biomass disrupted with microwave was examined. The study showed that microwave pre-treatment is effective in algae cell rupture while microwave power was found to be a significant factor to enhance the degree of cell disruption. Though microwave pre-treatment time had some effect, the degree of cell rupture see…	Article	Final	All Open Access; Green Open Access	Scopus	2-s2.0-85054836898
Modulating phytohormone supplementation can efficiently increase biomass and lipid production in Spirulina (Arthrospira)	da Silveira J.T.; da Rosa A.P.C.; Costa J.A.V.	Microalgae | Lipids	2022	Bioenergy Research	6	10.1007/s12155-021-10310-3	Laboratory of Biochemical Engineering, College of Chemistry and Food Engineering, Federal University of Rio Grande, P.O. Box 474, RS, Rio Grande, CEP 96201-900, Brazil	Spirulina is one of the most popular microalgae. Thus, it is essential to improve their biomass and macromolecule production. The adequacy of phytohormone supplementation was shown to be efficient in increasing biomass and lipid concentrations in other microalgae cultivation. Therefore, the present study aimed to investigate the influence of sampling frequency on the production of biomass and bio…	Article	Final		Scopus	2-s2.0-85114815312
Natural Astaxanthin Is a Green Antioxidant Able to Counteract Lipid Peroxidation and Ferroptotic Cell Death	Rizzardi N.; Pezzolesi L.; Samorì C.; Senese F.; Zalambani C.; Pitacco W.; Calonghi N.; Bergamini C.; Prata C.; Fato R.	Microalgae | Lipids	2022	International Journal of Molecular Sciences	6	10.3390/ijms232315137	Department of Pharmacy and Biotechnology, Alma Mater Studiorum-University of Bologna, Bologna, 40126, Italy; Department of Biological, Geological, and Environmental Sciences, Alma Mater Studiorum-University of Bologna, Campus Ravenna, Ravenna, 48121, Italy; Department of Chemistry “G. Ciamician”, Alma Mater Studiorum-University of Bologna, Campus Ravenna, Ravenna, 48121, Italy	Astaxanthin is a red orange xanthophyll carotenoid produced mainly by microalgae but which can also be chemically synthesized. As demonstrated by several studies, this lipophilic molecule is endowed with potent antioxidant properties and is able to modulate biological functions. Unlike synthetic astaxanthin, natural astaxanthin (NAst) is considered safe for human nutrition, and its production is …	Article	Final	All Open Access; Gold Open Access; Green Open Access	Scopus	2-s2.0-85143776097
Nitrogen limitation and hydrogen peroxide act synergistically to enhance lipids accumulation via ROS/Ca2+ dependent mechanism in Chlorella sorokiniana	Liufu W.; Di M.; Yingying P.; Liqiu S.; Wenzhi W.	Microalgae | Lipids	2023	Algal Research	7	10.1016/j.algal.2023.102974	Centre for Research on Environmental Ecology and Fish Nutrition (CREEFN) of the Ministry of Agriculture, Shanghai Ocean University, Shanghai, 201306, China; College of Animal Science and Technology, Yangzhou University, Yangzhou, 225009, China	The main aim of the present study is to assess the effects of combined nitrogen limitation and hydrogen peroxide (H2O2) treatment on lipid accumulation in Chlorella sorokiniana. Furthermore, to study the regulative networks involved in the lipid accumulation of microalgae, the relationships between reactive oxygen species (ROS), Ca2+ and four lipogenic genes (mitogen-activated protein kinase: MAP…	Article	Final		Scopus	2-s2.0-85146590241
Nitrogen Starvation Enhances the Production of Saturated and Unsaturated Fatty Acids in Aurantiochytrium sp. PKU#SW8 by Regulating Key Biosynthetic Genes	Chen X.; He Y.; Liu L.; Zhu X.; Sen B.; Wang G.	Microalgae |Fatty Acids	2022	Marine Drugs	7	10.3390/md20100621	Center of Marine Environmental Ecology, School of Environmental Science and Engineering, Tianjin University, Tianjin, 300072, China; Marine Traditional Chinese Medicine Research Center, Qingdao Academy of Chinese Medical Sciences, Shandong University of Traditional Chinese Medicine, Qingdao, 266114, China; School of Fishery, Zhejiang Ocean University, Zhoushan, 316022, China; Frontiers Science Ce…	Nitrogen deprivation is known to improve lipid accumulation in microalgae and thraustochytrids. However, the patterns of fatty acid production and the molecular mechanisms underlying the accumulation of unsaturated and saturated fatty acids (SFAs) under nitrogen starvation remain largely unknown for thraustochytrids. In this study, batch culture experiments under nitrogen replete and nitrogen sta…	Article	Final	All Open Access; Gold Open Access; Green Open Access	Scopus	2-s2.0-85140724135
Nitrogen-assisted lipid production by biofilms of aerial microalga Coccomyxa subellipsoidea KGU-D001 in the aerial phase	Aburai N.; Kitajima E.; Morita R.; Fujii K.	Microalgae | Lipids	2023	Archives of Microbiology	1	10.1007/s00203-022-03389-5	Department of Chemistry and Life Science, School of Advanced Engineering, Kogakuin University, 2665-1 Nakano-machi, Tokyo, Hachioji, 192-0015, Japan	The aerial microalga (Coccomyxa subellipsoidea KGU-D001) was photoautotrophically cultured under aerial phase conditions, and the influence of the nitrogen source on lipid production was investigated. Coccomyxa biofilms were introduced onto cotton wool using pure water (i.e., nutrient depletion) or a nitrogen-containing solution in a Petri dish, and they were cultured for 14 days under aerial pha…	Article	Final		Scopus	2-s2.0-85145957335
Nitrogen-fixer enhances lipid yields in algal polycultures	Stockenreiter M.; Litchman E.	Microalgae | Lipids	2019	Algal Research	6	10.1016/j.algal.2019.101676	Department Biology II, Ludwig-Maximilians-Universität München, Großhaderner Str. 2, Planegg- Martinsried, 82152, Germany; Department of Integrative Biology and Kellogg Biological Station, Michigan State University, 3700 E Gull Road, Hickory Corners, 49060, MI, United States	Current algal biomass research still focuses mainly on identifying and growing monocultures that produce high amounts of lipids or other target compounds. However, monocultures might have a lower efficiency of utilizing resources, due to their limited physiological resource use possibilities, compared to algal polycultures. Recent studies showed that species diversity enhances the lipid productio…	Article	Final	All Open Access; Bronze Open Access	Scopus	2-s2.0-85074113873
Non-lethal nitrate supplementation enhances photosystem II efficiency in mixotrophic microalgae towards the synthesis of proteins and lipids	Ranadheer P.; Kona R.; Sreeharsha R.V.; Venkata Mohan S.	Microalgae | Lipids	2019	Bioresource Technology	33	10.1016/j.biortech.2019.03.089	Bioengineering and Environmental Sciences Lab, CEEFF, CSIR-Indian Institute of Chemical Technology (CSIR-IICT), Hyderabad, 500 007, India; Academy of Scientific and Innovative Research (AcSIR), India	The current study is aimed at understanding the effect of two different concentrations of nitrate (NaNO 3 ) i.e., 2.94 mM (1X) and 8.82 mM (3X) on the productivity of Scenedesmus sp. in terms photosynthetic efficiency, growth, biomass and protein/lipid synthesis. The experiments were conducted by growing the microalgae in mixotrophic mode with a fixed dissolved organic carbon (110 mM). Chlorophyl…	Article	Final		Scopus	2-s2.0-85063497742
Nutrients formulation to maximize Ankistrodesmus sp. microalgal cell biomass and lipid productivities	Pan-utai W.; Srinophakun P.; Inrung W.	Microalgae | Lipids	2019	Journal of Biological Research (Italy)	1	10.4081/JBR.2019.8547	Department of Applied Microbiology, Institute of Food Research and Product Development, Kasetsart University, Chatuchak, Bangkok, Thailand; Department of Chemical Engineering, Faculty of Engineering, Kasetsart University, Chatuchak, Bangkok, Thailand; Faculty of Agro-Industry, King Mongkut's Institute of Technology Ladkrabang, Bangkok, Thailand	Ankistrodesmus sp. belongs to a group of microalgae which plays a significant role in various applications. Availability of nutrients is one of the primary factors regulating the growth and development of microalgae. Twelve experiments were run to determine the optimum media formulation of significant nutrient components for maximum biomass and lipid productivities of Ankistrodesmus sp. IFRPD 106…	Article	Final	All Open Access; Gold Open Access	Scopus	2-s2.0-85083294161
Nutritional enhancement of farmed salmon meat via non-GMO nannochloropsis gaditana: Eicosapentaenoic acid (EPA, 20:5 n-3), docosapentaenoic acid (DPA, 22:5 n-3) and vitamin D3 for human health	Lozano-Muñoz I.; Muñoz S.; Díaz N.F.; Medina A.; Bazaes J.; Riquelme C.	Microalgae |Fatty Acids	2020	Molecules	14	10.3390/molecules25204615	Departamento de Producción Animal, Facultad de Ciencias Agronómicas, Universidad de Chile, Santiago, 8820000, Chile; Departamento de Acuicultura y Recursos Agroalimentarios, Universidad de Los Lagos, Osorno, 5290000, Chile; Centro de Bioinnovación, Facultad de Ciencias del Mar y Recursos Biológicos, Universidad de Antofagasta, Antofagasta, 1240000, Chile	Omega-3 long-chain polyunsaturated fatty acids (n-3 LC PUFAs) and vitamin D3 are essential components of human nutrition. A regular human diet is highly deficient in n-3 LC PUFAs. Fish like salmon are highly recommended in the human diet as they are a major source of high-value n-3 LC PUFAs and vitamin D3. The levels of these nutrients have been decreasing over the last few years in farmed salmon…	Article	Final	All Open Access; Gold Open Access	Scopus	2-s2.0-85092496482
Nutritional Improvement of Fresh Cheese with Microalga Chlorella vulgaris: Impact on Composition, Structure and Sensory Acceptance	Falcão R.L.; Pinheiro V.; Ribeiro C.; Sousa I.; Raymundo A.; Nunes M.C.	Microalgae |Fatty | Acid | Food	2023	Food Technology and Biotechnology	4	10.17113/ftb.61.02.23.7851	LEAF – Linking Landscape, Environment, Agriculture and Food Research Center, Associated Laboratory TERRA, School of Agriculture, University of Lisbon, Tapada da Ajuda, Lisboa, 1349-017, Portugal; Queijos Santiago, Montemuro Apartado 51, Malveira, 2669-909, Portugal	Research background. The production of foods fortified with bioactive ingredients has been recognized by food companies as a way to position their products in health food markets. The fortification of cheese represents a major challenge, due to the chemical and structural complexity of the cheese matrix, as well as the complexity of the biochemical reactions occurring during the fermentation and …	Article	Final	All Open Access; Gold Open Access; Green Open Access	Scopus	2-s2.0-85165328385
Nutritional profiling and preliminary bioactivity screening of five micro-algae strains cultivated in northwest europe	Verspreet J.; Soetemans L.; Gargan C.; Hayes M.; Bastiaens L.	Microalgae |Fatty | Acid | Food	2021	Foods	18	10.3390/foods10071516	Flemish Institute for Technological Research (VITO), Mol, 2400, Belgium; Teagasc Ashtown Food Research Centre, Food Biosciences Department, Dublin, D15 KN3K, Ireland	This study aimed to map the nutritional profile and bioactivities of five microalgae that can be grown in Northwest Europe or areas with similar cultivation conditions. Next to the biochemical composition, the in vitro digestibility of carbohydrates, proteins, and lipids was studied for Chlamydomonas nivalis, Porphyridium purpureum, Chlorella vulgaris, Nannochloropsis gaditana, and Scenedesmus sp…	Article	Final	All Open Access; Gold Open Access	Scopus	2-s2.0-85109901668
Obtaining highly pure EPA-rich lipids from dry and wet Nannochloropsis gaditana microalgal biomass using ethanol, hexane and acetone	Jiménez Callejón M.J.; Robles Medina A.; Macías Sánchez M.D.; Esteban Cerdán L.; González Moreno P.A.; Navarro López E.; Hita Peña E.; Grima E.M.	Microalgae | Lipids	2020	Algal Research	13	10.1016/j.algal.2019.101729	Area of Chemical Engineering, University of Almería, Almería, 04120, Spain	Saponifiable lipids (SLs), rich in eicosapentaenoic acid (EPA), were extracted and purified from Nannochloropsis gaditana biomass. Firstly, the SLs were extracted using ethanol (96% v/v). The influence of the following operational variables was studied: water content of the wet biomass, solvent/biomass ratio, homogenization pressure and temperature. SL yields of 92–99 wt% and 80–90 wt% were achie…	Article	Final		Scopus	2-s2.0-85075517785
Omega-3 rich oils from microalgae: A chitosan mediated in situ transesterification method	Saliu F.; Magoni C.; Torelli A.; Cozza R.; Lasagni M.; Labra M.	Microalgae |Saturated |Oil | Food	2021	Food Chemistry	8	10.1016/j.foodchem.2020.127745	Earth and Environmental Science Department, University of Milano Bicocca, Piazza della Scienza 1, Milano, 20126, Italy; Bioscience Department, University of Milano Bicocca, Piazza della Scienza 3, Milano, 20126, Italy; Dipartimento di Scienze Chimiche, della Vita e della Sostenibilità Ambientale, University of Parma, Viale delle Scienze, 11/A 43124, Parma, Italy; Laboratory of Plant Biology, Depa…	Microalgae are a precious source of polyunsaturated fatty acids (PUFA), however extraction is difficult due to the peculiar microalgae cell structure. Here we describe a new method based on the application of chitosan nanoaggregates as CO2 responsive emulsifier, used to promote the swelling of algae cell wall and the formation of a large oil – ethanol interphase area during the ethanolysis. Tests…	Article	Final		Scopus	2-s2.0-85089235251
Optimisation of carbohydrate, lipid and biomass productivity in Tetradesmus obliquus using response surface methodology	Md Nadzir S.; Yusof N.; Nordin N.; Abdullah H.; Kamari A.	Microalgae |Fatty Acids	2021	Biofuels	6	10.1080/17597269.2018.1542568	Department of Biology Faculty of Science and Mathematics, Universiti Pendidikan Sultan Idris, Tanjong Malim, Perak Darul, Ridzuan, Malaysia; Department of Chemistry Faculty of Science and Mathematics, Universiti Pendidikan Sultan Idris, Tanjong Malim, Perak Darul, Ridzuan, Malaysia	Microalgae are known as an alternative source of biomass energy to replace fossil fuels. The aim of the present study is to optimise the growth conditions and increase the lipid, carbohydrate and biomass productivity of Tetradesmus obliquus UPSI-JRM02 using response surface methodology with Design Expert software. Four variables (nitrogen concentration, temperature, pH, and light intensity) were …	Article	Final		Scopus	2-s2.0-85060337805
Optimization of a novel lipid extraction process from microalgae	Ren X.; Wei C.; Yan Q.; Shan X.; Wu M.; Zhao X.; Song Y.	Microalgae | Lipids	2021	Scientific Reports	12	10.1038/s41598-021-99356-z	Colin Ratledge Center for Microbial Lipids, School of Agriculture Engineering and Food Science, Shandong University of Technology, Zibo, China; Baolingbao Biology Co., Ltd., Dezhou, China; Department of Spine Surgery, Zibo Central Hospital, Zibo, China; State Key Laboratory of Microbiology, Shandong University, Qingdao, China; Chongqing Academy of Science and Technology, Chongqing, China	Previous study found that the solvent extraction efficiency of lipid in microalgae could be greatly improved by washing algae cells before the second time extraction. Based on the "organic solvents–water–organic solvents" method, this research further studied the effect of four solvent systems (acetone, chloroform/methanol, chloroform/methanol/water, dichloromethane/methanol), two types of water …	Article	Final	All Open Access; Gold Open Access; Green Open Access	Scopus	2-s2.0-85117378212
Optimization of cell wall disruption and lipid extraction methods by combining different solvents from wet Chlorella vulgaris	Arabian D.	Microalgae | Lipids	2022	JAOCS, Journal of the American Oil Chemists' Society	2	10.1002/aocs.12596	University Institute of Applied Science, Malek Ashtar University of Technology, Isfahan, Iran	Over the past few decades, microalgae have emerged as a promising option for making lipid-based bioactive compounds. The purpose of this study was to extract lipids from Chlorella vulgaris. In this study, different cell wall disruption methods such as microwave, liquid nitrogen, ultrasound (US), and bead mill were compared. We selected and optimized two systems based on their efficacy in disrupti…	Article	Final		Scopus	2-s2.0-85129598498
Optimization of the production of lipids and carotenoids in the microalga Golenkinia aff. brevispicula	Rearte T.A.; Figueroa F.L.; Gómez-Serrano C.; Vélez C.G.; Marsili S.; Iorio A.D.F.; González-López C.V.; Cerón-García M.C.; Abdala-Díaz R.T.; Acién-Fernández F.G.	Microalgae |Fatty Acids	2020	Algal Research	11	10.1016/j.algal.2020.102004	Departamento de Recursos Naturales y Ambiente, Facultad de Agronomía, Universidad de Buenos Aires, CABA, Av. San Martín 4453, Buenos Aires, 1417, Argentina; Consejo Nacional de Investigaciones Científicas y Técnicas (CONICET), Argentina; Universidad de Málaga, Instituto de Biotecnología y Desarrollo Azul (IBYDA), Departamento de Ecología, Facultad de Ciencias, Campus Universitario de Teatinos s/n…	Microalgae are a promising platform to produce natural pigments and lipids when compared to traditional sources, since they present faster growth and biomass productivity and there is a wide diversity that has not been studied yet. The green microalgae belonging to the genus Golenkinia presents few reports of its biomass production and applications. In this work, the productivity of lipids and ca…	Article	Final	All Open Access; Green Open Access	Scopus	2-s2.0-85089278066
Optimized production and enrichment of α-linolenic acid by Scenedesmus sp. HSJ296	Chen W.; Wang J.; Ren Y.; Chen H.; He C.; Wang Q.	Microalgae |Fatty Acids	2021	Algal Research	7	10.1016/j.algal.2021.102505	Key Laboratory of Algal Biology, Institute of Hydrobiology, Chinese Academy of Sciences, Wuhan, 430072, Hubei, China; State Key Laboratory of Crop Stress Adaptation and Improvement, School of Life Sciences, Henan University, Kaifeng, 475004, China; University of Chinese Academy of Sciences, Beijing, 100039, China	The essential fatty acid α-linolenic acid is vital for human physiology and health. The green alga Scenedesmus sp. HSJ296 can accumulate large amounts of α-linolenic acid. In this work, we optimized the fermentation of Scenedesmus sp. HSJ296 in a 50-L fermenter, resulting in a biomass productivity of 3.12 ± 0.45 g L−1 d−1. We then extracted lipids from the biomass by supercritical fluid CO2 extra…	Article	Final		Scopus	2-s2.0-85116012799
Optimizing the Extraction of Carotenoids and Omega Fatty Acids from Microalgae	El-Baz F.K.; Ali S.I.	Microalgae |Fatty Acids	2023	Egyptian Journal of Chemistry	1	10.21608/EJCHEM.2023.225939.8328	Plant Biochemistry Department, National Research Centre (NRC), 33 El Bohouth St. (Former El-Tahrir St.), Dokki, Cairo, 12622, Egypt	Microalgae are the most significant renewable sources of natural carotenoids and omega fatty acids. These include Dunaliella salina, Haematococcus pluvialis, and Scenedesmus obliquus. The aim of this research is to use various polar solvents to improve the extraction efficiency of various carotenoids and omega-fatty acids from these microalgae. Our results showed that the polarity of the solvent,…	Article	Final		Scopus	2-s2.0-85181327096
Performance evaluation of different harvesting methods and cultivation media on the harvesting efficiency of microalga and their fatty acids profile	Daneshvar E.; Zarrinmehr M.J.; Kousha M.; Bhatnagar A.	Microalgae |Fatty Acids	2020	Fuel	11	10.1016/j.fuel.2020.118592	Department of Environmental and Biological Sciences, University of Eastern Finland, P.O. Box 1627, Kuopio, FI-70211, Finland; Department of Natural Resources, Isfahan University of Technology, Isfahan, 8415683111, Iran; Department of Fisheries, Faculty of Animal Science and Fisheries, Sari Agricultural Sciences and Natural Resources University, Km 9 Darya Boulevard, P.O. Box 578, Sari, Iran	Harvesting techniques directly affect the quality and quantity of microalgal biomass as well as the total cost of final products. In this study, the harvesting efficiency of freshwater microalga, Scenedesmus quadricauda, from synthetic medium (Bold's Basal Medium, BBM) and real wastewater (dairy wastewater, DWW) was studied using ferric chloride (FeCl3). For this purpose, the effects of three var…	Article	Final		Scopus	2-s2.0-85087809960
Phenotype stability and dynamics of transposable elements in a strain of the microalga Tisochrysis lutea with improved lipid traits	Berthelier J.; Saint-Jean B.; Casse N.; Bougaran G.; Carrier G.	Microalgae | Lipids	2023	PLoS ONE	1	10.1371/journal.pone.0284656	Laboratory PBA, Ifremer, Nantes, France; Laboratory of Biology of Organisms Stress Health Environment (BiOSSE), Le Mans University, Le Mans, France; Plant Epigenetics Unit, Okinawa Institute of Science and Technology Graduate University, Okinawa, Onna, Japan; Laboratory PHYTOX GENALG, Ifremer, Nantes, France; Laboratory PHYTOX PHYSALG, Ifremer, Nantes, France	Microalgal domestication is an expanding research field that aims to multiply and accelerate the potential of microalgae for various biotechnological purposes. We investigated the stability of improved lipid traits and genetic changes of a domesticated strain of the haptophyte Tisochrysis lutea, TisoS2M2, previously obtained by a mutation-selection improvement program. After 7 years of maintenanc…	Article	Final	All Open Access; Gold Open Access; Green Open Access	Scopus	2-s2.0-85154603775
Plant growth regulator triggered metabolomic profile leading to increased lipid accumulation in an edible marine microalga	Arumugam M.; Udayan A.; Sabapathy H.; Abraham B.	Microalgae |Fatty | Acid | Food	2021	Journal of Applied Phycology	8	10.1007/s10811-021-02424-0	Microbial Processes and Technology Division, National Institute for Interdisciplinary Science and Technology (NIIST), CSIR, Industrial Estate, Pappanamcode, Thiruvananthapuram, 695019, Kerala, India; Academy of Scientific and Innovative Research (AcSIR), Ghaziabad, 201002, India; Division of Agro-processing and Natural Products, National Institute for Interdisciplinary Science and Technology (NII…	Omega-3 fatty acids containing microalgae are considered a promising feedstock for food and nutraceutical applications. To meet the commercial and nutritional demands of essential omega-3 fatty acids, different strategies are being implemented, including supplementation of plant growth regulators (PGRs). In the present study the effects of selected, PGRs, i.e., gibberellic acid (GA), and salicyli…	Article	Final	All Open Access; Bronze Open Access	Scopus	2-s2.0-85105372122
Polar lipidomic profile shows Chlorococcum amblystomatis as a promising source of value-added lipids	Conde T.A.; Couto D.; Melo T.; Costa M.; Silva J.; Domingues M.R.; Domingues P.	Microalgae |Fatty |Acid| Food |Trends	2021	Scientific Reports	29	10.1038/s41598-021-83455-y	Department of Chemistry, Mass Spectrometry Centre, LAQV REQUIMTE, University of Aveiro, Santiago University Campus, Aveiro, 3810-193, Portugal; Department of Chemistry, CESAM-Centre for Environmental and Marine Studies, University of Aveiro, Santiago University Campus, Aveiro, 3810-193, Portugal; R&D Department, Allmicroalgae Natural Products S.A., Rua 25 de Abril 19, Pataias, 2445-287, Portugal	There is a growing trend to explore microalgae as an alternative resource for the food, feed, pharmaceutical, cosmetic and fuel industry. Moreover, the polar lipidome of microalgae is interesting because of the reports of bioactive polar lipids which could foster new applications for microalgae. In this work, we identified for the first time the Chlorococcum amblystomatis lipidome using hydrophil…	Article	Final	All Open Access; Gold Open Access; Green Open Access	Scopus	2-s2.0-85101550676
Potential of microalgae as flavoring agents for plant-based seafood alternatives	Coleman B.; Van Poucke C.; Dewitte B.; Ruttens A.; Moerdijk-Poortvliet T.; Latsos C.; De Reu K.; Blommaert L.; Duquenne B.; Timmermans K.; van Houcke J.; Muylaert K.; Robbens J.	Microalgae |Fatty Acids	2022	Future Foods	27	10.1016/j.fufo.2022.100139	Aquatic Environment and Quality, Cell Blue Biotech and Food Integrity, Flanders Research Institute for Agriculture, Fisheries and Food (ILVO), Ankerstraat 1, Ostend, 8400, Belgium; Biology Department KULAK, KU Leuven Kulak, Etienne Sabbelaan 53, Kortrijk, 8500, Belgium; Technology and Food Science Unit, Flanders Research Institute for Agriculture, Fisheries and Food (ILVO), Brusselsesteenweg 370,…	The aroma and taste of eight different phototrophic microalgae species were investigated and compared with five seaweeds to evaluate their potential as flavor ingredients in plant-based seafood alternatives. To assess their performance, commercial seafood flavoring products were used as a reference during the sensory evaluation and their chemical odor-active and taste-active profiles were compare…	Article	Final	All Open Access; Gold Open Access; Green Open Access	Scopus	2-s2.0-85127335382
Potential of the microalgae Nannochloropsis and Tetraselmis for being used as innovative ingredients in baked goods	Lafarga T.; Mayre E.; Echeverria G.; Viñas I.; Villaró S.; Acién-Fernández F.G.; Castellari M.; Aguiló-Aguayo I.	Microalgae |Oil | Food	2019	LWT	42	10.1016/j.lwt.2019.108439	Institute of Agrifood Research and Technology (IRTA), Postharvest Programme, Lleida, 25003, Catalonia, Spain; University of Lleida (UdL), Department of Food Technology, Lleida, 25003, Catalonia, Spain; University of Almería (UAL), Department of Chemical Engineering, Almería, 04120, Andalucía, Spain; Institute of Agrifood Research and Technology (IRTA), Food Industries Programme, Monells, 17121, C…	The potential use of the microalgae species Tetraselmis and Nannochloropsis was investigated for the production of functional breads and crackers. Optimum flour substitution levels were 2.5% for baked crackers and 1.0 or 2.0% for breads containing Nannochloropsis or Tetraselmis, respectively. No major differences were observed in the physicochemical properties of the end products besides an expec…	Article	Final	All Open Access; Green Open Access	Scopus	2-s2.0-85069671103
Production of carbohydrates, lipids and polyunsaturated fatty acids (PUFA) by the polar marine microalga Chlamydomonas malina RCC2488	Morales-Sánchez D.; Schulze P.S.C.; Kiron V.; Wijffels R.H.	Microalgae |Fatty Acids	2020	Algal Research	33	10.1016/j.algal.2020.102016	Faculty of Biosciences and Aquaculture, Nord University, Bodø, Norway; Bioprocess Engineering, AlgaePARC, Wageningen University, Wageningen, Netherlands	Polar microalgae that are highly productive in cold climates can produce large amounts of biomass and polyunsaturated fatty acids (PUFA). The polar Chlamydomonas malina RCC2488, grows at low temperatures and produces high amounts of lipids, which are mainly composed of PUFA. However, not much is known about its phylogenetic relationship with other strains within the order Chlamydomonadales and th…	Article	Final	All Open Access; Hybrid Gold Open Access	Scopus	2-s2.0-85088402783
Production of metabolites from scenedesmus sp. and a microalgal consortium cultured in unconventional media [Producción de metabolitos de scenedesmus sp. y un consorcio microalgal cultivados en medios no convencionales]	González-Falfán K.A.; Guerrero-Barajas C.; Badillo-Corona J.A.; Fernández-Linares L.C.	Microalgae |Fatty Acids	2021	Ciencias Marinas	0	10.7773/cm.v47i2.3138	Unidad Profesional Interdisciplinaria de Biotecnología–Instituto Politécnico Nacional, Av. Acueducto s/n, Col. Barrio la Laguna Ticomán, Mexico City, 07340, Mexico	Growth comparisons were made between a microalgal consortium and Scenedesmus sp. cultivated in treated wastewater (TWw) enriched with 1 mL·L–1 Bayfolan Forte fertilizer (BM), TWw enriched with (NH4)2HPO4 (PAM), TWw enriched with NH4HCO3 (BCAM), tap water with piggery wastewater (PEM), tap water with piggery wastewater digestate (PDM), and raw wastewater (Ww). Nitrogen (N) content in the media, ex…	Article	Final	All Open Access; Gold Open Access	Scopus	2-s2.0-85117611468
Production of Polyunsaturated Fatty Acids and Lipids from Autotrophic, Mixotrophic and Heterotrophic cultivation of Galdieria sp. strain USBA-GBX-832	López G.; Yate C.; Ramos F.A.; Cala M.P.; Restrepo S.; Baena S.	Microalgae |Fatty Acids	2019	Scientific Reports	71	10.1038/s41598-019-46645-3	Unidad de Saneamiento y Biotecnología Ambiental (USBA), Departamento de Biología, Pontificia Universidad Javeriana, Bogotá DC, POB 56710, Colombia; Facultad de estadística, Universidad Santo Tomas, Carrera 9 # 51-11, Bogotá DC, Colombia; Universidad Nacional de Colombia-Sede Bogotá, Facultad de Ciencias, Departamento de Química, Carrera 30 # 45-03, Bogotá DC, Colombia; Department of Chemistry, Un…	A search for extremophile organisms producing bioactive compounds led us to isolate a microalga identified as Galdieria sp. USBA-GBX-832 from acidic thermal springs. We have cultured Galdieria sp. USBA-GBX-832 under autotrophic, mixotrophic and heterotrophic conditions and determined variations of its production of biomass, lipids and PUFAs. Greatest biomass and PUFA production occurred under mix…	Article	Final	All Open Access; Gold Open Access; Green Open Access	Scopus	2-s2.0-85070612127
Pulsed electric field treatment enhances lipid bioaccessibility while preserving oxidative stability in Chlorella vulgaris	Canelli G.; Kuster I.; Jaquenod L.; Buchmann L.; Murciano Martínez P.; Rohfritsch Z.; Dionisi F.; Bolten C.J.; Nanni P.; Mathys A.	Microalgae | Lipids	2022	Innovative Food Science and Emerging Technologies	15	10.1016/j.ifset.2021.102897	ETH Zürich, Sustainable Food Processing Laboratory, Schmelzbergstrasse 9, Zürich, 8092, Switzerland; Nestlé Research, Route du Jorat 57, Lausanne, 1000, Switzerland; Nestlé Product Technology Center, Singen, 78224, Germany; Functional Genomics Center Zurich, ETH Zurich and University of Zurich, Zurich, Switzerland	There is growing demand for gentle technologies to improve the lipid bioaccessibility (BA) of Chlorella vulgaris biomass while preserving cell integrity and therefore oxidative stability. Pulsed electric field treatment (PEF, 5 μs at 20 kV cm−1, 31.8 kJ kg−1sus) led to an enhancement in lipid BA from 4–7.8% (untreated) to 18.7–20.9%. To reach such a level of BA, incubation in buffer after the tre…	Article	Final	All Open Access; Green Open Access; Hybrid Gold Open Access	Scopus	2-s2.0-85121469256
Rapid Quantification of Lipids in Microalgae Scenedesmus sp. Using Fluorescence	de Bazan N.N.V.R.; Ranzan L.; Farenzena M.; Trierweiler J.O.	Microalgae | Lipids	2023	Brazilian Archives of Biology and Technology	2	10.1590/1678-4324-2023220010	Universidade Federal do Rio Grande do Sul, Grupo de Intensificação, Modelagem, Simulação, Controle e Otimização de Processos (GIMSCOP), Departamento de Engenharia Química, Rio Grande do Sul, Porto Alegre, Brazil	Lipids extracted from microalgae for biofuel production have drawn the attention of researchers. Various methods for quantification of neutral lipids, such as solvent extraction or gravimetric, require a large volume of sample and are time-consuming. In this work, Nile Red was employed to evaluate the lipid content in microalgae Scenedesmus sp. through 2D fluorescence spectroscopy using chemometr…	Article	Final	All Open Access; Gold Open Access	Scopus	2-s2.0-85161116845
Rapid screening of very long-chain fatty acids from microorganisms	Řezanka T.; Vítová M.; Lukavský J.; Nedbalová L.; Kolouchová I.	Microalgae |Fatty Acids	2019	Journal of Chromatography A	6	10.1016/j.chroma.2019.460365	Institute of Microbiology, The Academy of Sciences of the Czech Republic, Vídeňská 1083, 142 20 Prague, Czech Republic; Institute of Microbiology, The Academy of Sciences of the Czech Republic, Centre Algatech, Laboratory of Cell Cycles of Algae, Opatovický mlýn 237, Třeboň, 379 81, Czech Republic; Institute of Botany, The Academy of Sciences of the Czech Republic, Dukelská 135, Třeboň, 379 82, C…	The analysis of triacylglycerols and phospholipids - phosphatidylcholines allowed the use of shotgun lipidomics to identify very long-chain fatty acids and very long-chain polyunsaturated fatty acids in microalgae. These fatty acids were determined in triacylglycerols by positive electrospray ionization of neutral loss scans of different fatty acids, e.g. 24:0, 24:1ω9, 24:6ω3, 26:0, 26:1ω9, 28:0,…	Article	Final		Scopus	2-s2.0-85070227846
Recent Advances in Microalgal Bioactives for Food, Feed, and Healthcare Products: Commercial Potential, Market Space, and Sustainability	Nethravathy M.U.; Mehar J.G.; Mudliar S.N.; Shekh A.Y.	Microalgae |Fatty |Acid| Food |Trends	2019	Comprehensive Reviews in Food Science and Food Safety	140	10.1111/1541-4337.12500	Plant Cell Biotechnology Department, CSIR—Central Food Technological Research Inst. (CFTRI), Mysore, 570020, India; Academy of Scientific and Innovative Research (AcSIR), Ghaziabad, 201002, India	To combat food scarcity as well as to ensure nutritional food supply for sustainable living of increasing population, microalgae are considered as innovative sources for adequate nutrition. Currently, the dried biomass, various carotenoids, phycocyanin, phycoerythrin, omega fatty acids, and enzymes are being used as food additives, food coloring agents, and food supplements. Apart from nutritiona…	Article	Final	All Open Access; Bronze Open Access	Scopus	2-s2.0-85074232108
Reconstruction of Long-Chain Polyunsaturated Acid Synthesis Pathways in Marine Red Microalga Porphyridium cruentum Using Lipidomics and Transcriptomics	Li T.; Li C.; Wang W.; Wu H.; Wu H.; Xu J.; Xiang W.	Microalgae |Fatty Acids	2024	Marine Drugs	1	10.3390/md22020082	CAS Key Laboratory of Tropical Marine Bio-Resources and Ecology, Guangdong Key Laboratory of Marine Materia Medica, Institution of South China Sea Ecology and Environmental Engineering, South China Sea Institute of Oceanology, Chinese Academy of Sciences, Guangzhou, 510301, China; Guangzhou Institute of Energy Conversion, Chinese Academy of Sciences, CAS Key Laboratory of Renewable Energy, Guangd…	The marine red microalga Porphyridium can simultaneously synthesize long-chain polyunsaturated fatty acids, including eicosapentaenoic acid (C20:5, EPA) and arachidonic acid (C20:4, ARA). However, the distribution and synthesis pathways of EPA and ARA in Porphyridium are not clearly understood. In this study, Porphyridium cruentum CCALA 415 was cultured in nitrogen-replete and nitrogen-limited co…	Article	Final	All Open Access; Gold Open Access	Scopus	2-s2.0-85185854844
Repeated-batch production of omega-3 enriched biomass of Chlorella sorokiniana via calcium-induced homeoviscous adaptation	Shim S.J.; Hong M.E.; Chang W.S.; Sim S.J.	Microalgae |Fatty Acids	2020	Bioresource Technology	22	10.1016/j.biortech.2020.122944	Department of Chemical and Biological Engineering, Korea University, 145, Anam-ro, Seongbuk-gu, Seoul, 02841, South Korea; Research Institute, Korea District Heating Corp., 92, Gigok-ro, Giheung-gu, Yongin-si, 17099, Gyeonggi-do, South Korea	This study aimed to improve valuable omega-3 fatty acids production in freshwater microalgae at normal temperature by inducing homeoviscous adaptation using CaCl2, which could have a role in decreasing the cellular membrane fluidity followed by increasing the rigidity of cell wall and membranes. At 10 mM CaCl2, simultaneous biomass and lipid production was obtained by Ca2+-based single strategy w…	Article	Final		Scopus	2-s2.0-85079058250
Replacing fish oil and astaxanthin by microalgal sources produced different metabolic responses in juvenile rainbow trout fed 2 types of practical diets	Zhu S.; Portman M.; Cleveland B.M.; Magnuson A.D.; Wu K.; Sealey W.; Lei X.G.	Microalgae |Oil	2021	Journal of Animal Science	3	10.1093/jas/skaa403	Department of Animal Science, Cornell University, Ithaca, NY, United States; College of Agriculture, Jinhua Polytechnic, Jinhua, China; Bozeman Fish Technology Center, U.S. Fish and Wildlife Service, Bozeman, MT, United States; Usda, Ars National Center for Cool and Cold Water Research, Kearneysville, WV, United States	Dietary fish oil supplementation provides n-3 long-chained polyunsaturated fatty acids for supporting fish growth and metabolism and enriching fillet with eicosapentaenoic acid (EPA; 20:5n-3) and docosahexaenoic acid (DHA; c22:6n-3). Two experiments were performed as a 3 × 2 factorial arrangement of dietary treatments for 16 wk to determine effects and mechanisms of replacing 0%, 50%, and 100% fi…	Article	Final	All Open Access; Bronze Open Access; Green Open Access	Scopus	2-s2.0-85100676485
Research into the influence of cultivation conditions on the fatty acid composition of lipids of chlorella vulgaris microalgae	Dvoretsky D.; Dvoretsky S.; Temnov M.; Akulinin E.; Markin I.; Ustinskaya Y.; Yeskova M.; Meronyuk K.	Microalgae |Fatty | Acid | Food	2020	Chemical Engineering Transactions	2	10.3303/CET2079006	Tambov State Technical University, ul. Sovetskaya 106, Tambov, 392000, Russian Federation	The effect of temperature and illumination intensity on the biomass growth of Chlorella vulgaris Beijer IPPAS C-2 microalgae cells, lipid biosynthesis and their fatty acid composition was studied experimentally. It has been established that temperature and photosynthetically active radiation (PAR) have a significant influence on the kinetics of microalgae biomass growth, biosynthesis of lipids an…	Article	Final		Scopus	2-s2.0-85082831598
Research Progress of Extraction and Function of Microalgae Oil [微藻油的提取与功能研究进展]	Liu Y.-L.; Chen H.-P.; Gong S.-Y.; Pan Y.-Y.; Zeng F.; Liu B.	Microalgae |Oil | Food |Trends	2019	Science and Technology of Food Industry	0	10.13386/j.issn1002-0306.2019.05.057	College of Food Science, Fujian Agriculture and Forestry University, Fuzhou, 350002, China; Marine Research Institute, Fujian Agriculture and Forestry University, Fuzhou, 350002, China; National Engineering Research Center of JUNCAO Technology, Fujian Agriculture and Forestry University, Fuzhou, 350002, China	There are abundant of functional lipids in the microalgae oil. The main extraction methods and its functional characteristics were gradually emphasized by researchers. This article reviewed the main extraction methods of microalgae oil (physical method, chemical method, physical - chemical method, and biological method) and both of their advantages and disadvantages.The functions of DHA, EPA and …	Article	Final		Scopus	2-s2.0-85188455979
Rewiring metabolic network by chemical modulator based laboratory evolution doubles lipid production in Crypthecodinium cohnii	Diao J.; Song X.; Cui J.; Liu L.; Shi M.; Wang F.; Zhang W.	Microalgae |Fatty Acids	2019	Metabolic Engineering	47	10.1016/j.ymben.2018.10.004	Laboratory of Synthetic Microbiology, School of Chemical Engineering & Technology, Tianjin University, Tianjin, China; Key Laboratory of Systems Bioengineering (Ministry of Education), Tianjin University, Tianjin, China; SynBio Research Platform, Collaborative Innovation Center of Chemical Science and Engineering, Tianjin, China; Center for Biosafety Research and Strategy, Tianjin University, Tia…	Dietary omega-3 long-chain polyunsaturated fatty acids docosahexaenoic acid (DHA, C22:6) can be synthesized in microalgae Crypthecodinium cohnii; however, its productivity is still low. Here, we established a new protocol termed as “chemical modulator based adaptive laboratory evolution” (CM-ALE) to enhance lipid and DHA productivity in C. cohnii. First, ACCase inhibitor sethoxydim based CM-ALE w…	Article	Final		Scopus	2-s2.0-85055672090
Selecting for a high lipid accumulating microalgae culture by dual growth limitation in a continuous bioreactor	Policastro G.; Ebrahimi S.; Weissbrodt D.G.; Fabbricino M.; van Loosdrecht M.C.M.	Microalgae |Lipids | Food	2024	Science of the Total Environment	0	10.1016/j.scitotenv.2023.169213	Department of Engineering and Computer Science, Telematic University Pegaso, Naples, Italy; Biotechnology Research Center, Faculty of Chemical Engineering, Sahand University of Technology, Tabriz, Iran; Department of Biotechnology, Delft University of Technology, Delft, Netherlands; Department of Biotechnology and Natural Sciences, Norwegian University of Science and Technology, Trondheim, Norway…	A dual-growth-limited continuous operated bioreactor (chemostat) was used to enhance lipid accumulation in an enrichment culture of microalgae. The light intensity and nitrogen concentration where both limiting factors resulting in high lipid accumulation in the mixed culture. Both conditions of light and nitrogen excess and deficiency were tested. Strategies to selectively enrich for a phototrop…	Article	Final		Scopus	2-s2.0-85180419192
Selection of extraction solvents for edible oils from microalgae and improvement of the oxidative stability	Li C.-J.; Xin M.-R.; Sun Z.-L.	Microalgae |Oil	2021	Journal of Bioscience and Bioengineering	10	10.1016/j.jbiosc.2021.06.008	Shandong Technology and Business University, Yantai, 264005, China; College of Life Sciences, Yantai University, Yantai, 264005, China	Microalgae are natural, green raw material and could be used for the development of edible oil for its abundant polyunsaturated fatty acids, with fast growth rate. The wet mud and dry powder of Scenedesmus dimorphus were applied to compare the extraction effects of different organic solvent systems in this study. The results displayed that, by using the ethanol/n-hexane (3:2, v/v) mixed solvent, …	Article	Final		Scopus	2-s2.0-85111699731
Selective extraction of ω-3 fatty acids from nannochloropsis sp. using supercritical CO2 Extraction	Leone G.P.; Balducchi R.; Mehariya S.; Martino M.; Larocca V.; Sanzo G.D.; Iovine A.; Casella P.; Marino T.; Karatza D.; Chianese S.; Musmarra D.; Molino A.	Microalgae |Fatty Acids	2019	Molecules	47	10.3390/molecules24132406	ENEA, Italian National Agency for New Technologies, Energy and Sustainable Economic Development, Department of Sustainability-CR Casaccia, Via Anguillarese 301, Rome (RM), 00123, Italy; ENEA, Italian National Agency for New Technologies, Energy and Sustainable Economic Development, Department of Sustainability-CR Trisaia, SS Jonica 106, km 419+500, Rotondella, 7026, Italy; ENEA, Italian National …	In this article, microalgae Nannochloropsis sp. was used for fatty acid (FA) extraction, using a supercritical fluid-carbon dioxide (SF-CO2) extraction method. This study investigated the influence of different pre-treatment conditions by varying the grinding speed (200-600 rpm), pre-treatment time (2.5-10 min), and mixing ratio of diatomaceous earth (DE) and Nannochloropsis sp. biomass (0.5-2.0 …	Article	Final	All Open Access; Gold Open Access; Green Open Access	Scopus	2-s2.0-85068426574
Sequential extraction of lutein and β-carotene from wet microalgal biomass	Di Caprio F.; Altimari P.; Pagnanelli F.	Microalgae |Lipids | Food	2020	Journal of Chemical Technology and Biotechnology	22	10.1002/jctb.6464	Department of Chemistry, University Sapienza of Rome, Rome, Italy	BACKGROUND: Microalgae are a promising resource to produce carotenoids for food/feed applications. However, energy-intensive pre-treatments such as drying and cell destruction can hinder the sustainability of the process. Direct extraction from wet biomass may reduce energy consumption, but the residual water can reduce the effectiveness of the organic solvents used for the extraction. In this wo…	Article	Final		Scopus	2-s2.0-85085524238
Serine/threonine Kinases Play Important Roles in Regulating Polyunsaturated Fatty Acid Biosynthesis in Synechocystis sp. PCC6803	Chen G.; Cao Y.; Zhong H.; Wang X.; Li Y.; Cui X.; Lu X.; Bi X.; Dai M.	Microalgae |Fatty Acids	2021	Frontiers in Bioengineering and Biotechnology	4	10.3389/fbioe.2021.618969	School of Life Sciences, Shandong Normal University, Jinan, China; Biotechnology Research Center, Shandong Academy of Agricultural Sciences, Shandong Provincial Key Laboratory of Genetic Improvement, Ecology and Physiology of Crops, Jinan, China; Key Laboratory of Aquatic-Ecology and Aquaculture of Tianjin, College of Fishery, Tianjin Agricultural University, Tianjin, China	Serine/threonine kinases (STKs) play important roles in prokaryotic cellular functions such as growth, differentiation, and secondary metabolism. When the external environment changes, prokaryotes rely on signal transduction systems, including STKs that quickly sense these changes and alter gene expression to induce the appropriate metabolic changes. In this study, we examined the roles of the ST…	Article	Final	All Open Access; Gold Open Access	Scopus	2-s2.0-85100591959
Simultaneous enhancement of lipid biosynthesis and solvent extraction of Chlorella using aminoclay nanoparticles	Jung M.; Kim Y.-E.; Lee N.; Yu H.; Lee J.; Lee S.Y.; Lee Y.-C.; Oh Y.-K.	Microalgae | Lipids	2023	Bioresource Technology	1	10.1016/j.biortech.2023.129314	School of Chemical Engineering, Pusan National University, Busan, 46241, South Korea; Environmental Measurement and Analysis Center, National Institute of Environmental Research, Incheon, 22689, South Korea; Institute for Environment & Energy, Pusan National University, Busan, 46241, South Korea; Division of Environmental Materials, Honam National Institute of Biological Resources, Mokpo, 58762, …	Magnesium aminoclay nanoparticles (MgANs) exert opposing effects on photosynthetic microalgae by promoting carbon dioxide (CO2) uptake and inducing oxidative stress. This study explored the potential application of MgAN in the production of algal lipids under high CO2 concentrations. The impact of MgAN (0.05–1.0 g/L) on cell growth, lipid accumulation, and solvent extractability varied among thre…	Article	Final		Scopus	2-s2.0-85161670176
Simultaneous extraction and fractionation of omega-3 acylglycerols and glycolipids from wet microalgal biomass of Nannochloropsis gaditana using pressurized liquids	Castejón N.; Señoráns F.J.	Microalgae |Fatty Acids	2019	Algal Research	54	10.1016/j.algal.2018.11.003	Healthy-Lipids Group, Sección Departamental de Ciencias de la Alimentación, Faculty of Sciences, Universidad Autónoma de Madrid, Madrid, 28049, Spain	Microalgae are primary producers of eicosapentaenoic (EPA) and docosahexaenoic (DHA) acids in marine environment and so they are considered promising alternative sources of omega-3 long-chain polyunsaturated fatty acids (LC-PUFAs). Nannochloropsis gaditana is an oleaginous cultivated microalga with an important content of triglycerides and polar lipids which include interesting EPA amounts. In th…	Article	Final		Scopus	2-s2.0-85057305408
Small peptide glutathione-induced bioflocculation for enhancing the food application potential of Chlorella pyrenoidosa	Hao N.; Liu Z.; Hou Y.; Fan Z.; Li Y.; Chen F.; Zhao L.	Microalgae |Fatty | Acid | Food	2022	Bioresource Technology	4	10.1016/j.biortech.2022.128138	College of Biotechnology, Tianjin University of Science and Technology, Tianjin, 300457, China; Key Laboratory of Systems Microbial Biotechnology, Tianjin Institute of Industrial Biotechnology, Chinese Academy of Sciences, Tianjin, 300308, China; National Center of Technology Innovation for Synthetic Biology, Tianjin, 300308, China; College of Food Science and Engineering, Tianjin Agricultural Un…	Existing flocculants are used to enhance the harvesting efficiency of microalgae; however, harvesting biomass containing residues is unsuitable for food applications. In this study, a small peptide-induced bioflocculation technique was developed for harvesting microalgae, and the biomass was free of impurities. After seven days of cultivation with glutathione, 72 % flocculation efficiency of Chlo…	Article	Final		Scopus	2-s2.0-85140754948
Spirulina platensis protein as sustainable ingredient for nutritional food products development	Ramírez-Rodrigues M.M.; Estrada-Beristain C.; Metri-Ojeda J.; Pérez-Alva A.; Baigts-Allende D.K.	Microalgae |Fatty | Acid | Food	2021	Sustainability (Switzerland)	33	10.3390/su13126849	Department of Chemical, Food and Environmental Engineering, Universidad de las Américas Puebla, San Andrés Cholula, Puebla, 72810, Mexico	Spirulina platensis, microalgae, is emerging as a sustainable source for highly nutritional food ingredient production to cover the food demands of the global population. This study aimed to characterize food prototypes supplemented with microalgae protein isolate to develop health-promoting food products. The nutritional composition (proximate composition, fatty acids, and mineral content) of th…	Article	Final	All Open Access; Gold Open Access	Scopus	2-s2.0-85109353312
Stress factors’ effects on the induction of lipid synthesis of microalgae	Saatovich S.Z.; Mamatkulovich K.I.; Nortoji K.	Microalgae | Lipids	2021	Journal of Applied Biology and Biotechnology	2	10.7324/JABB.2021.96019-1	Institute of Microbiology, Uzbekistan Academy of Sciences, Tashkent, Uzbekistan; Tashkent Chemical-Technological Institute, Tashkent, Uzbekistan	This article investigates the induction of lipid synthesis in unicellular green algae Scenedesmus quadricauda UT4, Scenedesmus armatus UT39, Ankistrodesmus falcatus UT20, and Chlorococcum macrostigmatum UT4 under the influence of various stress factors, such as nitrogen starvation, salt, and pH. In this study, the accumulation of neutral lipids of microalgae lasted up to 40 hours under incubation…	Article	Final	All Open Access; Gold Open Access	Scopus	2-s2.0-85128814170
Supercritical CO2 extraction increases the recovery levels of omega-3 fatty acids in Tetraselmis chuii extracts	Paterson S.; Villanueva-Bermejo D.; Hernández-Ledesma B.; Gómez-Cortés P.; de la Fuente M.A.	Microalgae |Fatty | Acid | Food	2024	Food Chemistry	0	10.1016/j.foodchem.2024.139692	Department of Bioactivity and Food Analysis, Institute of Food Science Research (CIAL, CSIC-UAM), Nicolás Cabrera 9, Madrid, 28049, Spain; Department of Production and Characterization of Novel Foods, Institute of Food Science Research (CIAL, CSIC-UAM), Nicolás Cabrera 9, Madrid, 28049, Spain; Departmental Section of Food Science, Faculty of Science, Universidad Autónoma de Madrid (UAM, CEI UAM+C…	Tetraselmis chuii is a microalgae marketed as ingredient meeting the acceptance criteria for novel foods established by the European Union and can be an important source of healthy fatty acids (FA). The aim of this research was to characterize the FA profile of T. chuii fractions obtained by supercritical carbon dioxide (SCCO2) extraction operating with two sequential co-solvents and to evaluate …	Article	Final	All Open Access; Hybrid Gold Open Access	Scopus	2-s2.0-85193597698
Sustainable microalgal biomass as a potential functional food and its applications in food industry: a comprehensive review	Dhandwal A.; Bashir O.; Malik T.; Salve R.V.; Dash K.K.; Amin T.; Shams R.; Wani A.W.; Shah Y.A.	Microalgae |Fatty | Acid | Food	2024	Environmental Science and Pollution Research	0	10.1007/s11356-024-33431-6	Department of Food Technology and Nutrition, School of Agriculture, Lovely Professional University, Punjab, Phagwara, India; Department of Food Processing Technology, Ghani Khan Choudhury Institute of Engineering and Technology, West Bengal, Malda, India; Division of Food Science and Technology, Sher-E-Kashmir University of Agricultural Sciences and Technology of Kashmir, Jammu and Kashmir, Srina…	Microalgae (MA) are the most abundant seaweeds with high nutritional properties. They are accepted as potential biocatalysts for the bioremediation of wastewater. They are widely used in food, feed, and biofuel industries and can potentially be food for future generations. MA-based purification of wastewater technology could be a universal alternative solution for the recovery of resources from w…	Article	Article in press		Scopus	2-s2.0-85192211579
Techno-economic assessment of microalgae cultivation in a tubular photobioreactor for food in a humid continental climate	Schade S.; Meier T.	Microalgae |Fatty | Acid | Food	2021	Clean Technologies and Environmental Policy	21	10.1007/s10098-021-02042-x	Institute for Agricultural and Nutritional Sciences, Martin Luther University Halle-Wittenberg, Von-Danckelmann-Platz 2, Halle (Saale), 06120, Germany	Fish as the primary source for the essential n − 3 fatty acids eicosapentaenoic acid (EPA) and docosahexaenoic acid (DHA) cannot cover the global demand for these important nutrients resulting in a supply gap of currently 1.1 million tons of EPA + DHA annually. A further exploitation of natural fish stocks is linked to great damage to ecosystems. Oleaginous microalgae are a natural source for EPA…	Article	Final	All Open Access; Green Open Access; Hybrid Gold Open Access	Scopus	2-s2.0-85101326169
The chemodiversity of polar lipidomes of microalgae from different taxa	Couto D.; Conde T.A.; Melo T.; Neves B.; Costa M.; Silva J.; Domingues R.; Domingues P.	Microalgae | Lipids	2023	Algal Research	8	10.1016/j.algal.2023.103006	Mass Spectrometry Centre, LAQV-REQUIMTE, Department of Chemistry, University of Aveiro, Santiago University Campus, Aveiro, 3810-193, Portugal; CESAM - Centre for Environmental and Marine Studies, Department of Chemistry, University of Aveiro, Santiago University Campus, Aveiro, 3810-193, Portugal; Department of Medical Sciences and Institute of Biomedicine—iBiMED, University of Aveiro, Aveiro, 3…	Polar lipids from microalgae are attracting an increasing interest due to their structural diversity, high value, and beneficial health effects. However, the relationship between lipid composition and biological diversity, as well as the potential applications of high-value microalgae lipids need to be further explored. In this study, we characterized and compared the polar lipidome of a taxonomi…	Article	Final		Scopus	2-s2.0-85148344117
The effect of light intensity on the production and accumulation of pigments and fatty acids in Phaeodactylum tricornutum	Conceição D.; Lopes R.G.; Derner R.B.; Cella H.; do Carmo A.P.B.; Montes D’Oca M.G.; Petersen R.; Passos M.F.; Vargas J.V.C.; Galli-Terasawa L.V.; Kava V.	Microalgae |Fatty Acids	2020	Journal of Applied Phycology	32	10.1007/s10811-019-02001-6	Postgraduate Program in Genetics. Department of Genetics, Laboratory of Genetics of Microorganisms, Federal University of Paraná (UFPR), 19011, Curitiba, 81531-980, Paraná State, Brazil; Center for Marine Studies, Federal University of Paraná, Pontal do Paraná, Paraná State, Brazil; Laboratory of Algae Cultivation, Department of Aquaculture, Center of Agrarian Sciences, Federal University of Sant…	The diatom Phaeodactylum tricornutum is known to accumulate polyunsaturated fatty acids (PUFAs), especially omega-3 fatty eicosapentaenoic acid (EPA) 20:5n3, which is health beneficial and are essential in human and animal diets. The main genes involved in the biosynthesis of EPA have been reported, but the effect of light and other environmental factors on transcription of such genes is poorly u…	Article	Final		Scopus	2-s2.0-85077638406
The generally recognized as safe (GRAS) microalgae Haematococcus pluvialis (wet) as a multifunctional additive for coloring and improving the organoleptic and functional properties of foods	Castillo A.; Finimundy T.C.; Heleno S.A.; Rodrigues P.; Fernandes F.A.; Pereira S.; Lores M.; Barros L.; Garcia-Jares C.	Microalgae |Fatty | Acid | Food	2023	Food and Function	1	10.1039/d3fo01028g	CRETUS, Department of Analytical Chemistry, Nutrition and Food Science, Universidade de Santiago de Compostela, Santiago de Compostela, E-15782, Spain; LIDSA, Department of Analytical Chemistry, Nutrition and Food Science, Universidade de Santiago de Compostela, Santiago de Compostela, E-15782, Spain; i-Grape Laboratory, Edificio Emprendia, Avda Mestre Mateo s/n, Santiago de Compostela, 15702, Sp…	This work proposes the application of astaxanthin-rich H. pluvialis wet paste (HPW) as a partial substitute for wheat flour in the preparation of filloas, a dish that combines the basic ingredients of industrial bakery. The nutritional and color profile of HPW-enriched samples was evaluated by comparative analysis with a mixture of synthetic food dyes. The highest content of carotenoids (798 ± 12…	Article	Final	All Open Access; Hybrid Gold Open Access	Scopus	2-s2.0-85163625064
The Impact of Different Drying Methods on the Metabolomic and Lipidomic Profiles of Arthrospira platensis	Mróz M.; Parchem K.; Jóźwik J.; Domingues M.R.; Kusznierewicz B.	Microalgae | Lipids	2024	Molecules	0	10.3390/molecules29081747	Department of Chemistry, Technology and Biotechnology of Food, Faculty of Chemistry, Gdańsk University of Technology, 11/12 Narutowicza St., Gdańsk, 80-233, Poland; Department of Analytical Chemistry, Faculty of Chemical Technology, University of Pardubice, Studentská 573, Pardubice, 532 10, Czech Republic; Mass Spectrometry Centre, LAQV-REQUIMTE, Department of Chemistry, University of Aveiro, Sa…	Drying is an inseparable part of industrial microalgae production. In this work, the impacts of eight different drying methods on the metabolome and lipidome of Arthrospira platensis were investigated. The studied drying methods were freeze drying (FD), sun drying (SD), air drying at 40 and 75 °C (AD′ and AD″), infrared drying at 40 and 75 °C (IRD′ and IRD″), and vacuum drying at 40 and 75 °C (VD…	Article	Final	All Open Access; Gold Open Access	Scopus	2-s2.0-85191484080
The Role of Photo-Cycles in the Modulation of Growth and Biochemical Profile of Microalgae: Part I—Food Interest Compounds	Sartori R.B.; Vendruscolo R.G.; Ribeiro S.R.; Furlan V.J.M.; Wagner R.; Zepka L.Q.; Jacob-Lopes E.	Microalgae |Fatty | Acid | Food	2022	Life	4	10.3390/life12030462	Bioprocess Intensification Group, Federal University of Santa Maria (UFSM), Santa Maria, 97105-900, Brazil; Food Science and Technology, Federal University of Pampa (UNIPAMPA), Itaqui, 97650-000, Brazil	The objective of this work was to evaluate the effect of different photo-cycles on the growth and biochemical profile of Scenedesmus obliquus CPCC05, focusing on food interest compounds. The photo-cycle conditions were separated into three groups: Long-term photo-cycles (24:0, 22:2, 20:4, 18:6, 12:12, and 10:14 (h:h)), frequency photo-cycles (2, 4, 8, 12, 24, and 48 times per day (t/d)), and shor…	Article	Final	All Open Access; Gold Open Access; Green Open Access	Scopus	2-s2.0-85129653872
Time-dependent transcriptome profile of genes involved in triacylglycerol (TAG) and polyunsaturated fatty acid synthesis in Nannochloropsis gaditana during nitrogen starvation	Janssen J.H.; Spoelder J.; Koehorst J.J.; Schaap P.J.; Wijffels R.H.; Barbosa M.J.	Microalgae |Fatty Acids	2020	Journal of Applied Phycology	18	10.1007/s10811-019-02021-2	Bioprocess Engineering, AlgaePARC, Wageningen University and Research, P.O. Box 16, Wageningen, 6700 AA, Netherlands; Laboratory of Systems and Synthetic Biology, Wageningen University and Research, Stippeneng 4, Wageningen, 6708 WE, Netherlands; Faculty of Biosciences and Aquaculture, Nord University, Bodø, N-8049, Norway	In this research, the gene expression of genes involved in lipid metabolism of the eustigmatophyte alga Nannochloropsis gaditana was measured by transcriptomic data. This microalga can be used as a source of triacylglycerol (TAG) and the omega-3 fatty acid eicosapentaenoic acid (EPA). Insight in TAG and EPA production and regulation are needed to improve their productivity. Nitrogen starvation in…	Article	Final	All Open Access; Hybrid Gold Open Access	Scopus	2-s2.0-85077523886
Total lipids content, lipid class and fatty acid composition of ten species of microalgae	Yang Y.; Du L.; Hosokawa M.; Miyashita K.	Microalgae |Fatty Acids	2020	Journal of Oleo Science	20	10.5650/jos.ess20140	School of Food Science & Engineering, Qilu University of Technology (Shandong Academy of Sciences), No.3501, Daxue Road, Jinan, 250353, China; Department of Nutrition and Food Hygiene, School of Public Health, Cheeloo College of Medicine, Shandong University, No.44 Wenhuaxi Road, Jinan, 250012, Shandong, China; Faculty of Fisheries Sciences, Hokkaido University, 3-1-1 Minato-cho, Hakodate, Hokkai…	Microalgae is a potential producer of functional lipids such as n-3 polyunsaturated fatty acids (PUFA) and fucoxanthin. In the present study, lipids from ten microalgae species were analyzed especially focusing on the fucoxanthin, lipid and fatty acid compositions. The study revealed a remarkable variation in total lipids content, fucoxanthin content, lipid class composition and n-3 PUFA content …	Article	Final	All Open Access; Gold Open Access	Scopus	2-s2.0-85092254690
Towards a sustainable supply of omega-3 fatty acids: Screening microalgae for scalable production of eicosapentaenoic acid (EPA)	Gu W.; Kavanagh J.M.; McClure D.D.	Microalgae |Fatty | Acid | Food	2022	Algal Research	11	10.1016/j.algal.2021.102564	School of Chemical and Biomolecular Engineering, The University of Sydney, 2006, Australia; Department of Chemical Engineering, College of Engineering, Design and Physical Sciences, Brunel University, Uxbridge, UB8 3PH, London, United Kingdom	There is an increasing need for sustainable sources of omega-3 fatty acids; this challenge can be addressed through large-scale production of eicosapentaenoic acid (EPA) using microalgae. Identification of suitable strains is key in successful process scale-up. However, it is not certain whether conclusions from small-scale systems (i.e. flasks and well plates) can be translated to larger photobi…	Article	Final	All Open Access; Green Open Access; Hybrid Gold Open Access	Scopus	2-s2.0-85119931383
Understanding the lipid production mechanism in: Euglena gracilis with a fast-response AIEgen bioprobe, DPAS	Reza A.H.M.M.; Zhou Y.; Tavakoli J.; Tang Y.; Qin J.	Microalgae | Lipids	2021	Materials Chemistry Frontiers	10	10.1039/d0qm00621a	College of Science and Engineering, Flinders University, 5001, SA, Australia; Institute for NanoScale Science and Technology, College of Science and Engineering, Flinders University, 5001, SA, Australia; School of Biomedical Engineering, Centre for Health Technologies, University of Technology, Sydney, 2007, NSW, Australia	Lipid bodies are lipid-rich organelles that can regulate the storage of neutral lipids as energy sources in organisms. Visualisation of lipid droplets is an effective approach to understand lipid dynamics in microalgae. This study explores the required environmental conditions to yield lipid in a microalgal species Euglena gracilis as the biofunctional component using a lipid-specific aggregation…	Article	Final		Scopus	2-s2.0-85098782298
Use of magnetic fields and nitrate concentration to optimize the growth and lipid yield of Nannochloropsis oculata	Chu F.-J.; Wan T.-J.; Pai T.-Y.; Lin H.-W.; Liu S.-H.; Huang C.-F.	Microalgae | Lipids	2020	Journal of Environmental Management	29	10.1016/j.jenvman.2019.109680	Graduate School of Engineering Science and Technology, National Yunlin University of Science and Technology, Douliou, 64002, Yunlin, Taiwan; Department of Safety, Health and Environment Engineering, National Yunlin University of Science and Technology, Douliou, 64002, Yunlin, Taiwan; Master Program of Environmental Education and Management, Department of Science Education and Application, Nationa…	Microalgae produce increased lipid content accompanied by a significant decrease in cell density with decreasing nitrate concentration. Magnetic fields (MF) have been reported as a factor that could accelerate metabolism and growth in microalgae culture. Thus, this study aimed to optimize the influence of MF and nitrate concentration (sodium nitrate, N) on the growth and lipid productivity of Nan…	Article	Final		Scopus	2-s2.0-85073327228
Utilizing genome-scale models to optimize nutrient supply for sustained algal growth and lipid productivity	Li C.-T.; Yelsky J.; Chen Y.; Zuñiga C.; Eng R.; Jiang L.; Shapiro A.; Huang K.-W.; Zengler K.; Betenbaugh M.J.	Microalgae |Fatty Acids	2019	npj Systems Biology and Applications	21	10.1038/s41540-019-0110-7	Department of Chemical and Biomolecular Engineering, Johns Hopkins University, 3400 North Charles Street, Baltimore, 21218, MD, United States; Department of Pediatrics, University of California, San Diego, 9500 Gilman Drive, La Jolla, 92093-0760, CA, United States; Department of Bioengineering, University of California, San Diego, 9500 Gilman Drive, La Jolla, 92093-0412, CA, United States; School…	Nutrient availability is critical for growth of algae and other microbes used for generating valuable biochemical products. Determining the optimal levels of nutrient supplies to cultures can eliminate feeding of excess nutrients, lowering production costs and reducing nutrient pollution into the environment. With the advent of omics and bioinformatics methods, it is now possible to construct gen…	Article	Final	All Open Access; Gold Open Access; Green Open Access	Scopus	2-s2.0-85072942330
Valorization of nutrients from fruit residues for the growth and lipid production of Chlorella sp.: A vision of the circular economy in Peru	Condori M.A.M.; Gutierrez M.E.V.; Oviedo R.D.N.; Choix F.J.	Microalgae | Lipids	2024	Journal of Applied Phycology	1	10.1007/s10811-023-03153-2	Universidad Nacional de San Agustín de Arequipa, Calle Santa Catalina Nro. 117, Cercado, Arequipa, 04000, Peru; CONAHCYT – Facultad de Ciencias Químicas, Universidad Autónoma de Chihuahua, Circuito Universitario S/N, Chihuahua, Chihuahua, CP 31125, Mexico	The supplementation of nutrients from agro-industrial residues is a sustainable strategy to improve cost-benefit microalgae production; nonetheless, developing the appropriate supplementation of residue for each microalgal strain is necessary. In this study, a supply strategy of fruit residue (such as mango, banana, apple, tomato, plum, melon, orange, tangerine, grape, strawberry, cherimoya, pear…	Article	Final		Scopus	2-s2.0-85180198057
Yogurt enriched with isochrysis galbana: An innovative functional food	Matos J.; Afonso C.; Cardoso C.; Serralheiro M.L.; Bandarra N.M.	Microalgae |Fatty | Acid | Food	2021	Foods	22	10.3390/foods10071458	Division of Aquaculture, Upgrading and Bioprospection (DivAV), Portuguese Institute for the Sea and Atmosphere (IPMA, I.P.), Avenida Alfredo Magalhães Ramalho, 6, Algés, 1495-165, Portugal; Faculty of Sciences, BioISI—Biosystems & Integrative Sciences Institute, University of Lisboa, Campo Grande 016, Lisboa, 1749-016, Portugal; CIIMAR, Interdisciplinary Centre of Marine and Environmental Researc…	Microalgae are a valuable and innovative emerging source of natural nutrients and bioactive compounds that can be used as functional ingredients in order to increase the nutritional value of foods to improve human health and to prevent disease. The marine microalga Isochrysis galbana has great potential for the food industry as a functional ingredient, given its richness in ω3 long chain-polyunsa…	Article	Final	All Open Access; Gold Open Access; Green Open Access	Scopus	2-s2.0-85118105635
Bioactive Lipids in Dunaliella salina: Implications for Functional Foods and Health	Pais R., Conde T., Neves B.B., Pinho M., Coelho M., Pereira H., Rodrigues A.M.C., Domingues P., Gomes A.M., Urbatzka R., Domingues R., Melo T.	Microalgae |Fatty Acid| Food	2024	Foods		10.3390/foods13203321	CESAM—Centre for Environmental and Marine Studies, Department of Chemistry, University of Aveiro, Santiago University Campus, Aveiro, 3810-193, Portugal; Mass Spectrometry Centre, LAQV-REQUIMTE, Department of Chemistry, University of Aveiro, Santiago University Campus, Aveiro, 3810-193, Portugal; CBQF—Centro de Biotecnologia e Química Fina, Laboratório Associado, Escola Superior de Biotecnologia,…	Dunaliella salina is a green microalga extensively explored for β-carotene production, while knowledge of its lipid composition is still limited and poorly investigated. Among lipids, polar lipids have been highlighted as bioactive phytochemicals with health-promoting properties. This research aimed to provide an in-depth lipidome profiling of D. salina using liquid and gas chromatography coupled…	Article	Final	All Open Access; Gold Open Access; Green Final Open Access; Green Open Access	Scopus	2-s2.0-85207677974
Biochemical profile of Scenedesmus isolates, with a main focus on the fatty acid profile	Khodadadianzaghmari F., Jahadi M., Goli M.	Microalgae | Fatty Acids	2024	Food Science and Nutrition		10.1002/fsn3.4254	Department of Food Science and Technology, Faculty of Agriculture, Isfahan (Khorasgan) Branch, Islamic Azad University, Isfahan, Iran; Department of Food Science and Technology, Laser and Biophotonics in Biotechnologies Research Center, Isfahan (Khorasgan) Branch, Islamic Azad University, Isfahan, Iran	Biochemical characterization of new microalgal strains that are isolated from diverse environmental conditions is an important starting point for the establishment of high-quality feedstock for nutraceutical and pharmaceutical applications. In this research study, the biochemical composition of three Iranian native subspecies of Scenedesmus microalgae (Scenedesmus obliquus, Scenedesmus bijugusi, …	Article	Final	All Open Access; Green Final Open Access; Green Open Access; Hybrid Gold Open Access	Scopus	2-s2.0-85194892504
Chlorella and Spirulina dietary supplements as sources of biologically active lipids	Panayotova V., Merdzhanova A., Dobreva D.A., Peycheva K., Stoycheva T.	Microalgae |Fatty Acid| Food	2024	Bulgarian Chemical Communications		10.34049/bcc.56.D.S2P64	Department of Chemistry, Faculty of Pharmacy, Medical University - Varna, 84 Tzar Osvoboditel Blvd., Varna, 9000, Bulgaria	Increasing the knowledge about the relationship between the lipid quality of foods and health benefits suggests the need to utilize sustainable alternative food resources that impact human health beyond basic nutrition. Aquatic organisms, such as microalgae, are promising sources of bioactive compounds. Freshwater microalgae, namely Spirulina spp and Chlorella spp, contain a variety of functional…	Article	Final		Scopus	2-s2.0-85201563654
Economically viable bioprocess for inclusion of microalga Nannochloropsis gaditana in aquaculture feeds: Evaluation of antioxidant addition in preventing lipid oxidation during storage	Camacho-Rodríguez J., Vizcaíno-Torres A., Macías-Sánchez M.D., Navarro-López E., Soriano-Jerez Y., Alarcón-López F.J., Cerón-García M.C.	Microalgae |Fatty Acid| Food	2024	Bioresource Technology		10.1016/j.biortech.2024.131024	Chemical Engineering Department and Research Centre CIAIMBITAL and CEIMAR, University of Almería, Almería, 04120, Spain; Department of Biology and Geology, CEIMAR University of Almería, Almería, 04120, Spain; LifeBioencapsulation S.L., Parque Científico PITA, El Alquián, Almería, 04131, Spain	The rising prices of fishery derivatives limits their use in aquafeeds. Therefore, other alternatives are used to replace those ingredients. Among them, microalgae are of great interest both as an ingredient and as a potential stabilising agent against lipid oxidation. This study evaluates on the use of Nannochloropsis gaditana to prevent lipid oxidation in a set of 12 aquafeeds over 540 days of …	Article	Final	All Open Access; Hybrid Gold Open Access	Scopus	2-s2.0-85196778446
Effects of Supplementation with Microalgae Extract from Phaeodactylum tricornutum (Mi136) to Support Benefits from a Weight Management Intervention in Overweight Women	Dickerson B., Maury J., Jenkins V., Nottingham K., Xing D., Gonzalez D.E., Leonard M., Kendra J., Ko J., Yoo C., Johnson S., Pradelles R., Purpura M., Jäger R., Sowinski R., Rasmussen C.J., Kreider R.B.	Microalgae | Lipids	2024	Nutrients		10.3390/nu16070990	Exercise & Sport Nutrition Laboratory, Department of Kinesiology and Sports Management, Texas A&M University, College StationTX 77843, United States; Research & Development Department, Baillargues, 34670, France; Increnovo LLC, Whitefish Bay, United States	BACKGROUND: Microalgae like Phaeodactylum tricornutum (PT) contain the carotenoid, fucoxanthin, which has been purported to promote fat loss, lower blood lipids, and improve glucose management. This study examined whether dietary supplementation with microalgae extracts from PT containing 4.4 mg/d of fucoxanthin affects changes in body composition or health markers in overweight women during an e…	Article	Final	All Open Access; Gold Open Access; Green Final Open Access; Green Open Access	Scopus	2-s2.0-85190487909
Ensuring nutrition and food safety within planetary boundaries: The role of microalgae-based ingredients in sustainable food chain	Dutra D.A., Deprá M.C., Dias R.R., Zepka L.Q., Jacob-Lopes E.	Microalgae |Fatty Acid| Food	2024	Journal of Applied Phycology		10.1007/s10811-024-03313-y	Food Science and Technology Department, Federal University of Santa Maria, UFSM, Roraima Avenue 1000, RS, Santa Maria, 97105-900, Brazil	Although it is unanimous among scientists and researchers that the food production chain is a substantial contributor to environmental challenges, so far, no food ingredient has been evaluated for its environmental performance relative to planetary boundaries. Given this, this study conducts an analysis oriented to food key ingredients considered essential in human nutrition, namely: proteins, β-…	Article	Final		Scopus	2-s2.0-85198482191
Exploratory study on the genus diversity of tropical paludi-microalgae as a potential source of human nutrition and other products	Uda S.K., Jaya A., Adam C., Fatiqin A.	Microalgae | Lipid | Food	2024	Mires and Peat		10.19189/MaP.2023.OMB.Sc.2457053	Department of Biology Education, University of Palangka Raya, Palangka Raya, Indonesia; UPT CIMTROP*, University of Palangka Raya, Palangka Raya, Indonesia; Faculty of Agriculture, University of Palangka Raya, Palangka Raya, Indonesia; Department of Biology, University of Palangka Raya, Palangka Raya, Indonesia	Population growth and limited availability of agricultural land have created immense pressure for accessible food and nutritional supplements in Indonesia. To establish new food sources that will be sustainable in the long term, various government programmes have opened up land for agriculture in the peatlands of Central Kalimantan. However, the establishment of both large-scale plantations and c…	Article	Final		Scopus	2-s2.0-85207182089
Linking Cultivation Conditions to the Fatty Acid Profile and Nutritional Value of Chlorella sorokiniana Lipids	Papapanagiotou G., Charisis A., Samara C., Kalogianni E.P., Chatzidoukas C.	Microalgae | Fatty Acids	2024	Processes		10.3390/pr12122770	Laboratory of Biochemical and Biotechnological Processes (LB2P), Department of Chemical Engineering, Aristotle University of Thessaloniki (AUTH), Thessaloniki, 54124, Greece; Department of Food Science and Technology, International Hellenic University, Thessaloniki, 57400, Greece	Microalgae are a promising alternative source of PUFAs, with Chlorella being one of the few microalgae widely available in the nutraceuticals market authorized for human consumption. This study explores the fatty acid (FA) profiles of nine C. sorokiniana biomass feedstocks produced under different combinations of light intensity and nitrogen and inorganic carbon loadings, derived via a Taguchi L9…	Article	Final	All Open Access; Gold Open Access	Scopus	2-s2.0-85213080089
Macular pigments produced from microalga Chlorella sp. and applied to alleviate the pathogenic process in diabetic mice	Lin M.-W., Chiu W.-H., Lin C.-H., Liu D.-H., Wu P.-C., Lin C.-S.	Microalgae | Lipid | Food	2024	Algal Research		10.1016/j.algal.2024.103414	Department of Biological Science and Technology, National Yang Ming Chiao Tung University, Hsinchu, 30068, Taiwan; Doctoral Degree Program of Biomedical Science and Engineering, College of Biological Science and Technology, National Yang Ming Chiao Tung University, Hsinchu, 30068, Taiwan; Department of Physical Medicine and Rehabilitation, China Medical University Hospital, Taichung, 404, Taiwan;…	Macular pigments (MP), which consist of lutein and zeaxanthin, have antioxidant capabilities and are widely used in eye healthcare. However, few studies have focused on the protective mechanisms of MP against diabetes mellitus. In addition, the advantages of MP produced by microalgae include non-competition with grains for land, year-round harvesting, and rapid growth. Therefore, this study aims …	Article	Final		Scopus	2-s2.0-85185318691
Marine microalgae Schizochytrium demonstrates strong production of essential fatty acids in various cultivation conditions, advancing dietary self-sufficiency	Literáková P., Zavřel T., Búzová D., Kaštánek P., Červený J.	Microalgae | Fatty Acids	2024	Frontiers in Nutrition		10.3389/fnut.2024.1290701	Department of Adaptive Biotechnologies, Global Change Research Institute, The Czech Academy of Sciences, Brno, Czech Republic; Department of Biochemistry, Faculty of Science, Masaryk University, Brno, Czech Republic; EcoFuel Laboratories s.r.o., Prague, Czech Republic	Introduction: Polyunsaturated fatty acids (PUFAs) are essential nutrients that humans obtain from their diet, primarily through fish oil consumption. However, fish oil production is no longer sustainable. An alternative approach is to produce PUFAs through marine microalgae. Despite the potential of algae strains to accumulate high concentrations of PUFAs, including essential fatty acids (EFAs), …	Article	Final		Scopus	2-s2.0-85195385333
Microalgae Isolated from Singapore Mangrove Habitat as Promising Microorganisms for the Sustainable Production of Omega-3 Docosahexaenoic Acid	Kua G.K.B., Kong S.N., Zhang H., Nguyen G.K.T.	Microalgae | Fatty Acids	2024	Biomass (Switzerland)		10.3390/biomass4030042	Wilmar Innovation Centre, Wilmar International Limited, 28 Biopolis Road, Singapore, 138568, Singapore	Docosahexaenoic acid (DHA, C22:6n-3) is an omega-3 fatty acid with beneficial effects for human health. In view of its increasing demand, DHA traditionally produced by marine fisheries will be insufficient, and an alternative sustainable source is urgently required. Here, we report the isolation and characterization of four novel microalgae strains, PLU-A, B, C and D, with a high DHA content of u…	Article	Final	All Open Access; Gold Open Access	Scopus	2-s2.0-85205062454
Microalgae suspension as a source of n-3 long-chain PUFA in feed for Atlantic Salmon (Salmo salar L) – Technical constraints and nutritional quality	Samuelsen T.A., Kousoulaki K., Bogevik A.S.	Microalgae | Fatty Acids	2024	Aquaculture		10.1016/j.aquaculture.2023.740459	Nofima, Kjerreidviken 16, Fyllingsdalen, NO-5141, Norway	The aim of this research was to study possible inclusion levels of AlgaPrime™ DHA LS microalgae (Schizochytrium sp.) plant oil suspension in feed mixes prior to extrusion and in the post drying vacuum coating step and evaluate microalgae digestibility in Atlantic salmon (Salmo salar L). In the technical evaluation, physical quality, expansion, and microstructure parameters were studied for AlgaPr…	Article	Final	All Open Access; Green Final Open Access; Green Open Access; Hybrid Gold Open Access	Scopus	2-s2.0-85179611251
Micro-algae: Revolutionizing food production for a healthy and sustainable future	Naik B., Mishra R., Kumar V., Mishra S., Gupta U., Rustagi S., Gupta A.K., Preet M.S., Bhatt S.C., Rizwanuddin S.	Microalgae | Lipid | Food	2024	Journal of Agriculture and Food Research		10.1016/j.jafr.2023.100939	Department of Food Science and Technology, Graphic Era Deemed to Be University, Bell Road, Clement Town, Uttarakhand, Dehradun, 248002, India; Division of IDRP – Smart Health Care, Indian Institute of Technology Jodhpur, Rajasthan342037, India; Himalayan School of Biosciences, Swami Rama Himalayan University, Jolly Grant, Uttarakhand, Dehradun, 248016, India; Faculty of Agricultural Sciences, GLA…	The concept of developing innovative functional food products has attracted the attention of many researchers to meet global demands as well as keep into account the well-being of people and environmental sustainability. Microalgae can be an essential raw material to fulfill such an objective. They can potentially provide a long-term solution to feed the expanding global population. This is evide…	Article	Final	All Open Access; Gold Open Access	Scopus	2-s2.0-85181662667
Nutritional Value and Productivity Potential of the Marine Microalgae Nitzschia laevis, Phaeodactylum tricornutum and Isochrysis galbana	Lu X., Yang S., He Y., Zhao W., Nie M., Sun H.	Microalgae |Fatty Acid| Food	2024	Marine Drugs		10.3390/md22090386	Institute of New Materials and Advanced Manufacturing, Beijing Academy of Science and Technology, Beijing, 100089, China; College of Chemistry and Environmental Engineering, Shenzhen University, Shenzhen, 518071, China; College of Life Science, Fujian Normal University, Fuzhou, 350117, China; Engineering Research Center of Watershed Carbon Neutrality of Ministry of Education, Center for Algae Inn…	Microalgae are considered promising sustainable feedstocks for the production of food, food additives, feeds, chemicals and various high-value products. Marine microalgae Phaeodactylum tricornutum, Isochrysis galbana and Nitzschia laevis are rich in fucoxanthin, which is effective for weight loss and metabolic diseases. The selection of microalgae species with outstanding nutritional profiles is …	Article	Final	All Open Access; Gold Open Access	Scopus	2-s2.0-85205152071
Oil-in-water microemulsion of Arthrospira platensis carotenoid as anti-photooxidation in vitamin C beverages	Arsalia R., Ekantari N., Budhiyanti S.A.	Microalgae | Oil	2024	Food Research		10.26656/fr.2017.8(5).414	Department of Fisheries, Faculty of Agriculture, Universitas Gadjah Mada, Jalan Flora, A4 Building Bulaksumur, Yogyakarta, 55281, Indonesia	Arthrospira platensis is a blue-green microalgae that has carotenoid as the main pigments, with the largest content being beta-carotene. Carotenoids are a type of pigment that is water insoluble, unstable, and has a limited bioavailability. One of the efforts to improve its solubility and stability, especially with regard to its anti-photooxidation capabilities, is to make it into a microemulsion…	Article	Final	All Open Access; Gold Open Access	Scopus	2-s2.0-85209632297
Omega 3 Fatty Acid as A Health Supplement: an Overview of its Manufacture and Regulatory Aspects	Shafi Bhat R., Alsuhaibani A.S., Albugami F.S., Aldawsari F.S.	Microalgae |Fatty Acid| Food	2024	Current Research in Nutrition and Food Science		10.12944/CRNFSJ.12.1.06	Biochemistry Department, College of Sciences, King Saud University, Riyadh, Saudi Arabia; Health & Herbal Supplements Section, Reference Laboratory for Medicines & Cosmetic Research and Laboratory Sector, Saudi Food and Drug Authority (SFDA), Riyadh, Saudi Arabia; Reference Laboratory for Medicines & Cosmetic Research and Laboratory Sector, Saudi Food and Drug Authority (SFDA), Riyadh, Saudi Arab…	Dietary supplements are used for potential health benefits and are mainly intended to provide those nutrients that may be insufficiently consumed through regular dietary intake. They are mostly made from natural sources and are readily available in the form of capsules, tablets, or liquid form. Nowadays, omega-3 fatty acids (n−3 FAs) supplements are in high demand and have gained noteworthy popul…	Article	Final	All Open Access; Gold Open Access	Scopus	2-s2.0-85193477542

## Sheet: Countries
Country	Results	%
China	42	13.125
Spain	18	5.625
Brazil	17	5.3125
Italy	17	5.3125
Portugal	17	5.3125
India	16	5
United States	13	4.0625
Japan	12	3.75
France	11	3.4375
Iran	10	3.125
Malaysia	10	3.125
South Korea	10	3.125
Mexico	9	2.8125
Germany	8	2.5
Netherlands	8	2.5
Thailand	7	2.1875
Canada	6	1.875
Norway	6	1.875
Australia	5	1.5625
Turkey	5	1.5625
Belgium	4	1.25
Russian Federation	4	1.25
Sweden	4	1.25
Czech Republic	3	0.9375
Egypt	3	0.9375
Hungary	3	0.9375
Pakistan	3	0.9375
Switzerland	3	0.9375
Taiwan	3	0.9375
United Kingdom	3	0.9375
Argentina	2	0.625
Chile	2	0.625
Ecuador	2	0.625
Ireland	2	0.625
Nigeria	2	0.625
Peru	2	0.625
Philippines	2	0.625
Poland	2	0.625
Romania	2	0.625
Saudi Arabia	2	0.625
Tunisia	2	0.625
United Arab Emirates	2	0.625
Bangladesh	1	0.3125
Colombia	1	0.3125
Denmark	1	0.3125
Djibouti	1	0.3125
Finland	1	0.3125
Greece	1	0.3125
Grenada	1	0.3125
Honduras	1	0.3125
Hong Kong	1	0.3125
Indonesia	1	0.3125
Morocco	1	0.3125
Oman	1	0.3125
Serbia	1	0.3125
Slovakia	1	0.3125
South Africa	1	0.3125
Uzbekistan	1	0.3125

## Sheet: Institutions
Institution	Results
National Natural Science Foundation of China	21
Fundação para a Ciência e a Tecnologia	13
National Key Research and Development Program of China	13
Coordenação de Aperfeiçoamento de Pessoal de Nível Superior	11
Conselho Nacional de Desenvolvimento Científico e Tecnológico	10
European Commission	10
China Postdoctoral Science Foundation	6
European Regional Development Fund	6
Horizon 2020 Framework Programme	6
Ministry of Higher Education, Malaysia	6
Ministério da Ciência, Tecnologia e Inovação	6
Centro de Estudos Ambientais e Marinhos, Universidade de Aveiro	5
Consejo Nacional de Ciencia y Tecnología	5
Fundação de Amparo à Pesquisa do Estado de São Paulo	5
Laboratório Associado para a Química Verde	5
Universidade de Aveiro	5
Comunidad de Madrid	4
Japan Science and Technology Agency	4
Ministerio de Economía y Competitividad	4
Ministry of Science and Technology of the People's Republic of China	4
Ministry of Science, ICT and Future Planning	4
Ministério da Educação e Ciência	4
Chulalongkorn University	3
Department of Science and Technology, Ministry of Science and Technology, India	3
European Social Fund	3
Japan Society for the Promotion of Science	3
Ministério da Ciência e Tecnologia	3
National Research Foundation of Korea	3
National Science Foundation	3
Natural Science Foundation of Shandong Province	3
Rede de Química e Tecnologia	3
Universiti Kebangsaan Malaysia	3
Advanced Low Carbon Technology Research and Development Program	2
Agencia Nacional de Promoción Científica y Tecnológica	2
Cabinet Office, Government of Japan	2
China Scholarship Council	2
Chinese Academy of Sciences	2
Consejo Nacional de Investigaciones Científicas y Técnicas	2
Department of Biotechnology, Ministry of Science and Technology, India	2
Directorate-General for Employment, Social Affairs and Inclusion	2
ETH Zürich Foundation	2
Eidgenössische Technische Hochschule Zürich	2
Federación Española de Enfermedades Raras	2
Harbin Institute of Technology	2
Japan International Cooperation Agency	2
Malek-Ashtar University of Technology	2
Ministerio de Ciencia e Innovación	2
Ministerio de Ciencia, Tecnología e Innovación	2
Ministerio de Educación, Cultura y Deporte	2
Ministry of Education	2
Ministry of Education, Culture, Sports, Science and Technology	2
Ministry of Oceans and Fisheries	2
Ministry of Science and Technology, Taiwan	2
Natural Science Foundation of Zhejiang Province	2
Natural Sciences and Engineering Research Council of Canada	2
Nemzeti Kutatási Fejlesztési és Innovációs Hivatal	2
Ningbo University	2
Norges Forskningsråd	2
Science and Engineering Research Board	2
Science and Technology Research Partnership for Sustainable Development	2
Shiraz University	2
Sistema Nacional de Investigadores	2
State Key Laboratory of Urban Water Resource and Environment	2
Svenska Forskningsrådet Formas	2
Thailand Research Fund	2
U.S. Department of Energy	2
Unitatea Executiva pentru Finantarea Invatamantului Superior, a Cercetarii, Dezvoltarii si Inovarii	2
Academic Center for Education, Culture and Research	1
Adaptable and Seamless Technology Transfer Program through Target-Driven R and D	1
Agence de l'Environnement et de la Maîtrise de l'Energie	1
Agricultural Adaptation Council	1
Agriculture Research System of China	1
Anadolu Üniversitesi	1
Bangladesh Council of Scientific and Industrial Research	1
Basic and Applied Basic Research Foundation of Guangdong Province	1
Beckman Coulter Foundation	1
Bio-Based Industries Joint Undertaking	1
Bioenergy Technologies Office	1
Bundesministerium für Bildung und Forschung	1
Busan Metropolitan City	1
California Sea Grant, University of California, San Diego	1
Carl Tryggers Stiftelse för Vetenskaplig Forskning	1
Centre National de la Recherche Scientifique	1
Centro de Ciências do Mar	1
Centro para el Desarrollo Tecnológico Industrial	1
China Association for Science and Technology	1
Chinese Government Scholarship	1
Conseil Régional des Pays de la Loire	1
Conseil départemental de la Marne	1
Consiglio Nazionale delle Ricerche	1
Council for Science, Technology and Innovation	1
Council of Scientific and Industrial Research, India	1
Dalian University of Technology	1
Deakin University	1
Deanship of Scientific Research, King Saud University	1
Department of Science and Technology of Hubei Province	1
Department of Science and Technology of Shandong Province	1
Deutsche Forschungsgemeinschaft	1
Dirección General de Asuntos del Personal Académico, Universidad Nacional Autónoma de México	1
Doctoral Program Foundation of Institutions of Higher Education of China	1
Energimyndigheten	1
Environmental Restoration and Conservation Agency	1
FP7 Information and Communication Technologies	1
Facultad de Ciencias Astronómicas y Geofísicas, Universidad Nacional de La Plata	1
Faculty of Medicine, Chulalongkorn University	1
Faculty of Science, Chulalongkorn University	1
Familjen Kamprads Stiftelse	1
Flinders University	1
Florida Department of Agriculture and Consumer Services	1
Fonds Québécois de la Recherche sur la Nature et les Technologies	1
Fonds Wetenschappelijk Onderzoek	1
Fonds de recherche du Québec – Nature et technologies	2
Fresenius Biotech	1
Fundación Carolina	1
Fundación Ramón Areces	1
Fundamental Research Funds for the Central Universities	1
Fundação Carlos Chagas Filho de Amparo à Pesquisa do Estado do Rio de Janeiro	1
Fundação de Amparo à Pesquisa do Estado do Rio Grande do Sul	1
General Secretariat for Research and Technology	1
Generalitat de Catalunya	1
Government of Canada	1
Graduate School, University of Oregon	1
Grantová Agentura České Republiky	1
Guizhou University	1
Hainan Provincial Department of Science and Technology	1
Hainan University	1
Heilongjiang Postdoctoral Science Foundation	1
Henan University	1
Institut Teknologi Bandung	1
Institute of Information and Communication Technologies, Bulgarian Academy of Sciences	1
Instituto Politécnico Nacional	1
Instituto Tecnológico y de Estudios Superiores de Monterrey	1
Instituto de Salud Carlos III	1
Islamic Azad University	1
Japan Fisheries Research and Education Agency	1
Kasetsart University Research and Development Institute	2
Kementerian Sains, Teknologi dan Inovasi	1
Key Laboratory of Industrial Ecology and Environmental Engineering of the Ministry of Education	1
King Faisal University	1
Korea Basic Science Institute	1
Korea Institute of Energy Technology Evaluation and Planning	1
Korea Polar Research Institute	1
Lovely Professional University	1
Madurai Kamaraj University	1
Magyar Tudományos Akadémia	1
Mahidol University	1
Ministerio de Ciencia Tecnología y Telecomunicaciones	1
Ministerio de Ciencia, Innovación y Universidades	1
Ministerium für Ernährung, Ländlichen Raum und Verbraucherschutz Baden-Württemberg	1
Ministerstvo Školství, Mládeže a Tělovýchovy	1

## Sheet: Species
Identified species	Results	%
Chlorella vulgaris	42	12.4629
Phaeodactylum tricornutum	18	5.34125
Isochrysis galbana	17	5.04451
Nannochloropsis oceanica	17	5.04451
Dunaliella salina	15	4.45104
Nannochloropsis gaditana	15	4.45104
Haematococcus pluvialis	14	4.1543
Nannochloropsis oculata	12	3.56083
Scenedesmus obliquus	12	3.56083
Spirulina platensis	10	2.96736
Chlorella sorokiniana	9	2.67062
Arthrospira platensis	8	2.37389
Chlamydomonas reinhardtii	7	2.07715
Chlorella pyrenoidosa	7	2.07715
Porphyridium cruentum	7	2.07715
Tisochrysis lutea	7	2.07715
Botryococcus braunii	6	1.78042
Scenedesmus quadricauda	6	1.78042
Tetraselmis chuii	6	1.78042
Tetradesmus obliquus	5	1.48368
Tetraselmis suecica	5	1.48368
Porphyridium purpureum	4	1.18694
Chaetoceros gracilis	3	0.890208
Crypthecodinium cohnii	3	0.890208
Euglena gracilis	3	0.890208
Nannochloropsis salina	3	0.890208
Neochloris oleoabundans	3	0.890208
Pavlova lutheri	3	0.890208
Scenedesmus dimorphus	3	0.890208
Spirulina maxima	3	0.890208
Chaetoceros calcitrans	2	0.593472
Chlorella minutissima	2	0.593472
Chlorella zofingiensis	2	0.593472
Chlorococcum amblystomatis	2	0.593472
Desmodesmus abundans	2	0.593472
Galdieria phlegrea	2	0.593472
Scenedesmus almeriensis	2	0.593472
Scenedesmus bijuga	2	0.593472
Amphidinium carterae	1	0.296736
Ankistrodesmus falcatus	1	0.296736
Arthrospira maxima	1	0.296736
Carteria radiosa	1	0.296736
Chaetoceros constrictus	1	0.296736
Chaetoceros muelleri	1	0.296736
Chlamydomonas agloeformis	1	0.296736
Chlamydomonas latifrons	1	0.296736
Chlamydomonas malina	1	0.296736
Chlamydomonas nivalis	1	0.296736
Chlorella homosphaera	1	0.296736
Chlorella variabilis	1	0.296736
Chlorococcum macrostigmatum	1	0.296736
Coccomyxa subellipsoidea	1	0.296736
Codium tomentosum	1	0.296736
Conticribra weissflogii	1	0.296736
Chrysotila pseudoroscoffensis	1	0.296736
Cylindrotheca closterium	1	0.296736
Cylindrotheca fusiformes	1	0.296736
Desmodesmus brasiliensis	1	0.296736
Diacronema vlkianum	1	0.296736
Dunaliella tertiolecta	1	0.296736
Dunaliella viridis	1	0.296736
Ettlia oleoabundans	1	0.296736
Eutreptiella eupharyngea	1	0.296736
Eutreptiella gymnastica	1	0.296736
Golenkinia aff. Brevispicula	1	0.296736
Micractinum inermum	1	0.296736
Monodopsis subterranea	1	0.296736
Monoraphidium contortum	1	0.296736
Mychonastes ovahimbae	1	0.296736
Mychonastes timauensis	1	0.296736
Nannochloropsis granulata	1	0.296736
Nitzschia alexandrina	1	0.296736
Nitzschia laevis	1	0.296736
Parachlorella kessleri	1	0.296736
Planktothrix isothrix	1	0.296736
Porphyridium aerugineum	1	0.296736
Proteomonas sulcata	1	0.296736
Pseudostaurosira trainorii	1	0.296736
Scenedesmus abundans	1	0.296736
Scenedesmus acuminatus	1	0.296736
Scenedesmus armatus	1	0.296736
Skeletonema costatum	1	0.296736
Spongiosaccinopsis terrestris	1	0.296736
Tetraselmis striata	1	0.296736
Thalassiosira pseudonana	1	0.296736
Thalassiosira weissflogii	1	0.296736

## Sheet: Culture media
Culture media	Results
BG 11	38
f/2	37
BBM	25
ASW	6
MBM	4
CHU13	3
N8	3
SW	3
Walne	3
Zarrouk	3
Jason medium	2
K10	2
Man&Myers	2
OHM	2
WC	2
Allen	1
AO	1
Arnon	1
ATCC	1
BCAM	1
Beneck	1
BM	1
BOLD	1
CHU10	1
Conway-Walne	1
DunaRamara	1
Efluente	1
F2N	1
Gold Medium	1
H2O	1
HSM	1
IMK	1
IMR/2	1
Kuhl	1
LDM	1
MAM	1
MCM	1
MN	1
Murashige e Skoog	1
NB3	1
NMBB	1
NutriBloom	1
PAM	1
Sterilized water	1
SWM-3	1
Taniya	1
Vishniac	1
Total registers	167

## Sheet: Lipid compounds
Lipid compound	Results	Classification
Palmitic acid	94	SFA
Eicosapentaenoic acid (EPA)	79	PUFA (ω-3)
Oleic acid	70	MUFA (ω-9)
Linoleic acid	61	PUFA (ω-6)
Docosahexaenoic acid (DHA)	55	PUFA (ω-3)
Estearic acid	30	SFA
Palmitoleic acid	25	MUFA
Arachidonic acid	18	PUFA (ω-6)
Linolenic acid	17	PUFA (ω-6)
α_linoleic acid	15	PUFA (ω-3)
α-linolenic acid	11	PUFA (ω-3)
Myristic acid	11	SFA
Carotenoids	9	Pigmento
ϓ-Linolenic acid	7	PUFA (ω-6)
Monogalactosyl diacylglycerol (MGDG)	7	Other lipids
Arachicdinic acid	6	SFA
Digalactosyldiacylglycerol (DGDG)	6	Other lipids
Sulfoquinovosyl diacylglycerol (SQDG)	6	Other lipids
Eicosenoic acid	5	MUFA
Estearidonic acid	5	PUFA
Heptadecanoic acid	4	SFA
Phosphatidylcholine (PC)	4	Other lipids
Behenic acid	3	SFA
Pentadecanoic acid	3	SFA
Elaidic acid	2	MUFA
Myristoleic acid	2	MUFA
Cis-11-eicosenoic acid	2	MUFA (ω-9)
Erucic acid	2	MUFA (ω-9)
Cis- 8,11,4- eicosatrienoic acid	2	PUFA
Docosadienoic acid	2	PUFA
Hexadecadienoic acid	2	PUFA
Lutein	2	Pigmento
Lauric acid	2	SFA
Lignoceric acid	2	SFA
Diacylglycerol trimethylhomoserine (DGTS)	2	Other lipids
Lysophosphatidylcoline (LPC)	2	Other lipids
Lysophosphatidylethanolamine (LPE)	2	Other lipids
Monogalactosyl monoacylglycerol (MGMG)	2	Other lipids
Phosphatidylethanolamine (PE)	2	Other lipids
Phosphatidylglycerol (PG)	2	Other lipids
Phosphatidylinositol (PI)	2	Other lipids
Inositolphosphoceramide (PiCer)	2	Other lipids
Sulfoquinovosilmonoacylglycerol (SQMG)	2	Other lipids
Cis-10-heptadecanoic acid	1	MUFA
Cis-10-pentadecanoic acid	1	MUFA
Docosa-pentaenoic acid	1	PUFA (ω-3)
Linoelaidic acid	1	PUFA (ω-6)
Cis- 8,11,4- Eicosadienoic acid	1	PUFA
Hexadecatrienoic acid	1	PUFA
Henicosanoic acid	1	LCFA
Astaxanthin	1	Pigmento
Chlorophyll	1	Pigmento
Zeaxanthin	1	Pigmento
Eicosadienoic acid	1	SFA
Caprylic acid	1	SFA
Tridecanoic acid	1	SFA
Digalactosylmonoacylglycerol (DGMG)	1	Other lipids
Lysophosphatidylglycerol (LPG)	1	Other lipids
Lysophosphatidylinositol (LPI)	1	Other lipids
Monoacylglycerol trimethylhomoserine (MGTS)	1	Other lipids
Caproic acid	0	SFA
